# Supplementary material for: 2,3-Bis(methyl­sulfan­yl)-1,4,5,8-tetra­thia­fulvalene
Source: Acta Crystallogr Sect E Struct Rep Online. 2010 Nov 27;66(Pt 12):o3306. doi: 10.1107/S1600536810048580 (PMC3011482; doi:10.1107/S1600536810048580)
Supplement: Supplementary file 1 [file e-66-o3306-sup1.cif]

##############################################################################
###                                                                        ###
###        Electronic paper (Acta Crystallographica Section E)             ###
###                                                                        ###
##############################################################################
#                                                                            #
# This CIF contains the data in a paper accepted for publication in Acta     #
# Crystallographica Section E. It conforms to the requirements of Notes      #
# for Authors for Section E, and has been peer reviewed under the auspices   #
# of the IUCr Commission on Journals.                                        #
#                                                                            #
# Full details of the Crystallographic Information File format               #
# are given in the paper "The Crystallographic Information File (CIF):       #
# a New Standard Archive File for Crystallography" by S. R. Hall, F. H.      #
# Allen and I. D. Brown [Acta Cryst. (1991), A47, 655-685].                  #
#                                                                            #
# The current version of the core CIF dictionary is obtainable from          #
# ftp://ftp.iucr.org/pub/cif_core.dic. The current version number is 2.4.    #
#                                                                            #
# Software is freely available for graphical display of the structure(s) in  #
# this CIF.  For information consult the CIF home page http://www.iucr.org/  #
# cif/home.html                                                              #
#                                                                            #
# This file may be used for bona fide research purposes within the           #
# scientific community so long as proper attribution is given to the journal # 
# article from which it was obtained.                                        #
#                                                                            #
##############################################################################
                                             
data_global
_audit_creation_method     'SHELXL-97'
_journal_data_validation_number     ?
_journal_date_recd_electronic     2010-11-19
_journal_date_accepted     2010-11-22
_journal_name_full     'Acta Crystallographica, Section E'
_journal_year     2010
_journal_volume     66
_journal_issue     12
_journal_page_first     o3306
_journal_page_last     o3306
_journal_paper_category     QO
_journal_coeditor_code     NG5069
_publ_contact_author_name     'Prof. Bing-Zhu Yin'
_publ_contact_author_address
;
Key Laboratory of Organism Functional Factors of
the Changbai Moutain, Yanbian University, Ministry
of Education
Yanji 133002
People's Republic of China
;
_publ_contact_author_email     zqcong@ybu.edu.cn
_publ_contact_author_fax     '(86)433 2732456'
_publ_contact_author_phone     '(86)433 2732298'
_publ_section_title
;
2,3-Bis(methylsulfanyl)-1,4,5,8-tetrathiafulvalene
;
loop_
    _publ_author_name
    _publ_author_footnote
    _publ_author_address
    'Ning-Juan Zheng' .
;
Key Laboratory of Organism Functional Factors of the Changbai Mountain
Yanbian University, Ministry of Education
Yanji 133002
People's Republic of China
;
    'Bing-Zhu Yin' .
;
Key Laboratory of Organism Functional Factors of the Changbai Mountain
Yanbian University, Ministry of Education
Yanji 133002
People's Republic of China
;
data_I
_chemical_name_systematic
;
2-(2H-1,3-dithiol-2-ylidene)-4,5-bis(methylsulfanyl)-2H-1,3-dithiole
;
_chemical_name_common
;
2,3-Bis(methylsulfanyl)-1,4,5,8-tetrathiafulvalene
;
_chemical_formula_moiety     'C8 H8 S6'
_chemical_formula_sum     'C8 H8 S6'
_chemical_formula_iupac     'C8 H8 S6'
_chemical_formula_weight     296.50
_chemical_melting_point     ?
_symmetry_cell_setting     monoclinic
_symmetry_space_group_name_H-M     'C 2/c'
_symmetry_space_group_name_HALL     '-C 2yc'
loop_
    _symmetry_equiv_pos_as_xyz
    'x, y, z'
    '-x, y, -z+1/2'
    'x+1/2, y+1/2, z'
    '-x+1/2, y+1/2, -z+1/2'
    '-x, -y, -z'
    'x, -y, z-1/2'
    '-x+1/2, -y+1/2, -z'
    'x+1/2, -y+1/2, z-1/2'
_cell_length_a     19.368(11)
_cell_length_b     7.703(4)
_cell_length_c     17.150(8)
_cell_angle_alpha     90.00
_cell_angle_beta     108.59(2)
_cell_angle_gamma     90.00
_cell_volume     2425(2)
_cell_formula_units_Z     8
_cell_measurement_reflns_used     9674
_cell_measurement_theta_min     3.27
_cell_measurement_theta_max     27.56
_cell_measurement_temperature     291(2)
_exptl_crystal_description     block
_exptl_crystal_colour     yellow
_exptl_crystal_size_max     0.12
_exptl_crystal_size_mid     0.10
_exptl_crystal_size_min     0.09
_exptl_crystal_density_diffrn     1.624
_exptl_crystal_density_meas     ?
_exptl_crystal_density_method     'not measured'
_exptl_crystal_F_000     1216
_exptl_absorpt_coefficient_mu     1.085
_exptl_absorpt_correction_type     multi-scan
_exptl_absorpt_process_details     '(ABSCOR; Higashi, 1995)'
_exptl_absorpt_correction_T_min     0.8808
_exptl_absorpt_correction_T_max     0.9087
_exptl_special_details
;
(See detailed section in the paper)
;
_diffrn_ambient_temperature     291(2)
_diffrn_radiation_type     MoK\a
_diffrn_radiation_wavelength     0.71073
_diffrn_radiation_source     'fine-focus sealed tube'
_diffrn_radiation_monochromator     graphite
_diffrn_measurement_device_type     'Rigaku R-AXIS RAPID'
_diffrn_measurement_method     \w
_diffrn_detector_area_resol_mean     ?
_diffrn_reflns_number     11301
_diffrn_reflns_av_R_equivalents     0.0250
_diffrn_reflns_av_sigmaI/netI     0.0218
_diffrn_reflns_theta_min     3.27
_diffrn_reflns_theta_max     27.48
_diffrn_reflns_theta_full     27.48
_diffrn_measured_fraction_theta_max     0.996
_diffrn_measured_fraction_theta_full     0.996
_diffrn_reflns_limit_h_min     -25
_diffrn_reflns_limit_h_max     25
_diffrn_reflns_limit_k_min     -10
_diffrn_reflns_limit_k_max     9
_diffrn_reflns_limit_l_min     -21
_diffrn_reflns_limit_l_max     22
_diffrn_standards_number     0
_diffrn_standards_interval_count     0
_diffrn_standards_interval_time     0
_diffrn_standards_decay_%     0
_refine_special_details
;
Refinement of <i>F</i>^2^ against ALL reflections. The weighted <i>R</i>-factor
<i>wR</i> and goodness of fit <i>S</i> are based on <i>F</i>^2^, conventional
<i>R</i>-factors <i>R</i> are based on <i>F</i>, with <i>F</i> set to zero for
negative <i>F</i>^2^. The threshold expression of <i>F</i>^2^ >
\s(<i>F</i>^2^) is used only for calculating <i>R</i>-factors(gt) <i>etc</i>.
and is not relevant to the choice of reflections for refinement.
<i>R</i>-factors based on <i>F</i>^2^ are statistically about twice as large
as those based on <i>F</i>, and <i>R</i>- factors based on ALL data will be
even larger.
;
_reflns_number_total     2773
_reflns_number_gt     2480
_reflns_threshold_expression     I>2sigma(I)
_refine_ls_structure_factor_coef     Fsqd
_refine_ls_matrix_type     full
_refine_ls_R_factor_all     0.0344
_refine_ls_R_factor_gt     0.0306
_refine_ls_wR_factor_gt     0.0797
_refine_ls_wR_factor_ref     0.0825
_refine_ls_goodness_of_fit_ref     1.034
_refine_ls_restrained_S_all     1.034
_refine_ls_number_reflns     2773
_refine_ls_number_parameters     129
_refine_ls_number_restraints     0
_refine_ls_hydrogen_treatment     constr
_refine_ls_weighting_scheme     calc
_refine_ls_weighting_details
         'calc w=1/[\s^2^(Fo^2^)+(0.0430P)^2^+2.0438P] where P=(Fo^2^+2Fc^2^)/3'
_atom_sites_solution_hydrogens     geom
_atom_sites_solution_primary     direct
_atom_sites_solution_secondary     difmap
_refine_ls_shift/su_max     0.006
_refine_ls_shift/su_mean     0.001
_refine_diff_density_max     0.581
_refine_diff_density_min     -0.661
_refine_ls_extinction_method     none
_refine_ls_extinction_coef     ?
loop_
    _atom_type_symbol
    _atom_type_description
    _atom_type_scat_dispersion_real
    _atom_type_scat_dispersion_imag
    _atom_type_scat_source
    'C' 'C' 0.0033 0.0016
                         'International Tables Vol C Tables 4.2.6.8 and 6.1.1.4'
    'H' 'H' 0.0000 0.0000
                         'International Tables Vol C Tables 4.2.6.8 and 6.1.1.4'
    'S' 'S' 0.1246 0.1234
                         'International Tables Vol C Tables 4.2.6.8 and 6.1.1.4'
_computing_data_collection     'RAPID-AUTO (Rigaku, 1998)'
_computing_cell_refinement     'RAPID-AUTO (Rigaku, 1998)'
_computing_data_reduction     'CrystalStructure (Rigaku/MSC, 2002)'
_computing_structure_solution     'SHELXS97 (Sheldrick, 2008)'
_computing_structure_refinement     'SHELXL97 (Sheldrick, 2008)'
_computing_molecular_graphics     'PLATON (Spek, 2009)'
_computing_publication_material     'SHELXL97 (Sheldrick, 2008)'
loop_
    _atom_site_type_symbol
    _atom_site_label
    _atom_site_fract_x
    _atom_site_fract_y
    _atom_site_fract_z
    _atom_site_U_iso_or_equiv
    _atom_site_adp_type
    _atom_site_calc_flag
    _atom_site_refinement_flags
    _atom_site_occupancy
    _atom_site_disorder_assembly
    _atom_site_disorder_group
    C C1 0.02208(11) 0.7309(3) 1.15260(11) 0.0490(5) Uani d . 1 . .
    H H1 -0.0004 0.7911 1.1849 0.059 Uiso calc R 1 . .
    C C2 0.06543(12) 0.5980(3) 1.18273(11) 0.0494(5) Uani d . 1 . .
    H H2 0.0744 0.5615 1.2368 0.059 Uiso calc R 1 . .
    C C3 0.07086(9) 0.6402(2) 1.03633(10) 0.0331(3) Uani d . 1 . .
    C C4 0.09038(9) 0.6398(2) 0.96816(10) 0.0348(3) Uani d . 1 . .
    C C5 0.12943(10) 0.7609(2) 0.84888(10) 0.0375(4) Uani d . 1 . .
    C C6 0.17548(9) 0.6286(2) 0.87949(10) 0.0381(4) Uani d . 1 . .
    C C7 0.18062(13) 1.0834(3) 0.83038(14) 0.0552(5) Uani d . 1 . .
    H H7A 0.1538 1.1248 0.8651 0.083 Uiso calc R 1 . .
    H H7B 0.1850 1.1747 0.7941 0.083 Uiso calc R 1 . .
    H H7C 0.2283 1.0472 0.8638 0.083 Uiso calc R 1 . .
    C C8 0.30945(12) 0.4634(3) 0.92717(15) 0.0608(6) Uani d . 1 . .
    H H8A 0.3209 0.5384 0.9743 0.091 Uiso calc R 1 . .
    H H8B 0.3531 0.4385 0.9141 0.091 Uiso calc R 1 . .
    H H8C 0.2890 0.3571 0.9391 0.091 Uiso calc R 1 . .
    S S1 0.00813(3) 0.79005(6) 1.05124(3) 0.04253(13) Uani d . 1 . .
    S S2 0.10518(3) 0.49359(6) 1.11799(3) 0.04402(13) Uani d . 1 . .
    S S3 0.05498(2) 0.78415(6) 0.88578(3) 0.04151(13) Uani d . 1 . .
    S S4 0.15503(3) 0.49566(6) 0.95261(3) 0.04458(14) Uani d . 1 . .
    S S5 0.13348(3) 0.90281(7) 0.77079(3) 0.05321(15) Uani d . 1 . .
    S S6 0.24524(3) 0.56800(10) 0.84168(4) 0.06234(18) Uani d . 1 . .
loop_
    _atom_site_aniso_label
    _atom_site_aniso_U_11
    _atom_site_aniso_U_22
    _atom_site_aniso_U_33
    _atom_site_aniso_U_12
    _atom_site_aniso_U_13
    _atom_site_aniso_U_23
    C1 0.0601(12) 0.0557(12) 0.0353(9) 0.0035(9) 0.0211(8) -0.0054(8)
    C2 0.0591(11) 0.0599(13) 0.0293(9) 0.0019(10) 0.0142(8) 0.0037(8)
    C3 0.0323(7) 0.0330(8) 0.0354(8) 0.0023(6) 0.0127(6) 0.0048(6)
    C4 0.0353(8) 0.0347(9) 0.0377(8) 0.0030(6) 0.0160(7) 0.0063(6)
    C5 0.0468(9) 0.0376(9) 0.0311(8) -0.0072(7) 0.0166(7) 0.0002(6)
    C6 0.0405(8) 0.0442(10) 0.0343(8) -0.0055(7) 0.0185(7) -0.0019(7)
    C7 0.0602(12) 0.0458(12) 0.0593(13) -0.0100(10) 0.0187(10) 0.0034(9)
    C8 0.0425(11) 0.0773(16) 0.0651(14) 0.0057(10) 0.0206(10) -0.0037(12)
    S1 0.0492(3) 0.0424(3) 0.0420(2) 0.01172(19) 0.0229(2) 0.00695(18)
    S2 0.0462(3) 0.0476(3) 0.0400(2) 0.01051(19) 0.0161(2) 0.01361(18)
    S3 0.0447(2) 0.0423(3) 0.0404(2) 0.00839(19) 0.01765(19) 0.01208(18)
    S4 0.0482(3) 0.0449(3) 0.0505(3) 0.0142(2) 0.0295(2) 0.01503(19)
    S5 0.0789(4) 0.0510(3) 0.0320(2) -0.0161(3) 0.0210(2) 0.00457(19)
    S6 0.0543(3) 0.0919(5) 0.0539(3) 0.0106(3) 0.0356(3) 0.0085(3)
_geom_special_details
;
All e.s.d.'s (except the e.s.d. in the dihedral angle between two l.s. planes)
are estimated using the full covariance matrix. The cell e.s.d.'s are taken
into account individually in the estimation of e.s.d.'s in distances, angles
and torsion angles; correlations between e.s.d.'s in cell parameters are only
used when they are defined by crystal symmetry. An approximate (isotropic)
treatment of cell e.s.d.'s is used for estimating e.s.d.'s involving l.s.
planes.
;
loop_
    _geom_bond_atom_site_label_1
    _geom_bond_atom_site_label_2
    _geom_bond_site_symmetry_2
    _geom_bond_distance
    _geom_bond_publ_flag
    C1 C2 . 1.321(3) ?
    C1 S1 . 1.733(2) ?
    C1 H1 . 0.9300 ?
    C2 S2 . 1.737(2) ?
    C2 H2 . 0.9300 ?
    C3 C4 . 1.339(2) ?
    C3 S1 . 1.7525(18) ?
    C3 S2 . 1.7565(17) ?
    C4 S3 . 1.7565(18) ?
    C4 S4 . 1.7562(18) ?
    C5 C6 . 1.346(3) ?
    C5 S5 . 1.7498(18) ?
    C5 S3 . 1.759(2) ?
    C6 S6 . 1.7386(19) ?
    C6 S4 . 1.7591(18) ?
    C7 S5 . 1.794(2) ?
    C7 H7A . 0.9600 ?
    C7 H7B . 0.9600 ?
    C7 H7C . 0.9600 ?
    C8 S6 . 1.784(2) ?
    C8 H8A . 0.9600 ?
    C8 H8B . 0.9600 ?
    C8 H8C . 0.9600 ?
loop_
    _geom_angle_atom_site_label_1
    _geom_angle_atom_site_label_2
    _geom_angle_atom_site_label_3
    _geom_angle_site_symmetry_1
    _geom_angle_site_symmetry_3
    _geom_angle
    _geom_angle_publ_flag
    C2 C1 S1 . . 118.21(15) ?
    C2 C1 H1 . . 120.9 ?
    S1 C1 H1 . . 120.9 ?
    C1 C2 S2 . . 117.70(15) ?
    C1 C2 H2 . . 121.1 ?
    S2 C2 H2 . . 121.1 ?
    C4 C3 S1 . . 122.09(13) ?
    C4 C3 S2 . . 123.66(14) ?
    S1 C3 S2 . . 114.26(9) ?
    C3 C4 S3 . . 123.67(14) ?
    C3 C4 S4 . . 123.23(13) ?
    S3 C4 S4 . . 113.10(10) ?
    C6 C5 S5 . . 125.86(14) ?
    C6 C5 S3 . . 117.01(13) ?
    S5 C5 S3 . . 116.99(11) ?
    C5 C6 S6 . . 123.71(14) ?
    C5 C6 S4 . . 116.55(14) ?
    S6 C6 S4 . . 119.21(11) ?
    S5 C7 H7A . . 109.5 ?
    S5 C7 H7B . . 109.5 ?
    H7A C7 H7B . . 109.5 ?
    S5 C7 H7C . . 109.5 ?
    H7A C7 H7C . . 109.5 ?
    H7B C7 H7C . . 109.5 ?
    S6 C8 H8A . . 109.5 ?
    S6 C8 H8B . . 109.5 ?
    H8A C8 H8B . . 109.5 ?
    S6 C8 H8C . . 109.5 ?
    H8A C8 H8C . . 109.5 ?
    H8B C8 H8C . . 109.5 ?
    C1 S1 C3 . . 94.57(9) ?
    C2 S2 C3 . . 94.58(10) ?
    C4 S3 C5 . . 94.04(8) ?
    C4 S4 C6 . . 94.24(9) ?
    C5 S5 C7 . . 100.79(10) ?
    C6 S6 C8 . . 103.63(10) ?
