# Supplementary material for: 2,3-Bis(methyl­sulfan­yl)-1,4,5,8-tetra­thia­fulvalene
Source: Acta Crystallogr Sect E Struct Rep Online. 2010 Nov 27;66(Pt 12):o3306. doi: 10.1107/S1600536810048580 (PMC3011482; doi:10.1107/S1600536810048580)
Supplement: Supplementary file 2 [file e-66-o3306-Isup2.hkl]

# 
# h,k,l, Fc-squared, Fo-squared, sigma(Fo-squared) and status flag 
# 
data_I
_shelx_title ' yb10-6 in C2/c' 
_shelx_refln_list_code          4 
_shelx_F_calc_maximum      374.91 
_exptl_crystal_F_000      1216.00 
_reflns_d_resolution_high  0.7701 
 
loop_ 
 _symmetry_equiv_pos_as_xyz 
 'x, y, z' 
 '-x, y, -z+1/2' 
 'x+1/2, y+1/2, z' 
 '-x+1/2, y+1/2, -z+1/2' 
 '-x, -y, -z' 
 'x, -y, z-1/2' 
 '-x+1/2, -y+1/2, -z' 
 'x+1/2, -y+1/2, z-1/2' 
 
_cell_length_a    19.3682 
_cell_length_b     7.7028 
_cell_length_c    17.1505 
_cell_angle_alpha  90.000 
_cell_angle_beta  108.593 
_cell_angle_gamma  90.000 
 
_shelx_F_squared_multiplier     1.000 
 
loop_ 
 _refln_index_h 
 _refln_index_k 
 _refln_index_l 
 _refln_F_squared_calc 
 _refln_F_squared_meas 
 _refln_F_squared_sigma 
 _refln_observed_status 
   4   0   0     9638.37     9992.12    136.64 o 
   6   0   0      885.13      901.47     12.85 o 
   8   0   0     7899.37     7294.45    150.19 o 
  10   0   0     3997.65     4244.81     50.61 o 
  12   0   0     5866.56     6262.82     94.02 o 
  14   0   0       13.92       17.58      5.28 o 
  16   0   0     3477.34     3563.88     55.07 o 
  18   0   0      511.58      552.94     15.70 o 
  20   0   0     2034.53     1975.32     34.32 o 
  22   0   0       55.70       45.46      9.41 o 
   3   1   0     2030.58     2000.40     15.28 o 
   5   1   0    18546.48    19205.16    232.19 o 
   7   1   0     2013.66     1965.00     15.36 o 
   9   1   0        5.13       22.41      2.65 o 
  11   1   0      834.30      986.31     12.78 o 
  13   1   0     2667.89     2703.92     26.58 o 
  15   1   0     7103.15     7145.89     86.75 o 
  17   1   0       71.94      102.44      5.49 o 
  19   1   0     1192.88     1253.81     20.30 o 
  21   1   0        3.04       -3.01      5.09 o 
  23   1   0      682.93      678.94     16.83 o 
   0   2   0    10002.25     8913.09    219.85 o 
   2   2   0    85729.46    68466.19   2058.45 o 
   4   2   0    40594.52    38010.78    761.38 o 
   6   2   0     2831.67     2538.57     18.77 o 
   8   2   0     1759.16     1551.32     13.64 o 
  10   2   0      385.93      347.97      5.25 o 
  12   2   0     1195.12     1208.69     13.37 o 
  14   2   0     4390.99     4380.25     45.88 o 
  16   2   0     2369.19     2298.87     26.76 o 
  18   2   0      384.20      430.11     13.41 o 
  20   2   0      243.71      246.83     17.69 o 
  22   2   0      665.74      672.07     14.23 o 
   1   3   0    25096.53    23671.05    399.61 o 
   3   3   0     1058.04     1189.63     16.54 o 
   5   3   0      264.88      236.56      3.37 o 
   7   3   0     9318.58     9578.38    120.92 o 
   9   3   0      829.70      822.59     12.87 o 
  11   3   0      761.16      764.17     12.53 o 
  13   3   0      842.21      845.25     11.93 o 
  15   3   0      312.42      334.73      7.70 o 
  17   3   0      213.28      231.71     13.81 o 
  19   3   0     2708.23     2546.04     30.26 o 
  21   3   0      184.07      181.61     16.66 o 
   0   4   0    12082.02    11106.50    217.37 o 
   2   4   0     4498.53     4770.81     60.58 o 
   4   4   0        1.89       -1.41      3.51 o 
   6   4   0     2149.48     2162.31     36.78 o 
   8   4   0     1525.58     1538.20     22.13 o 
  10   4   0      199.63      179.50      7.80 o 
  12   4   0        2.21       10.35      5.77 o 
  14   4   0      132.50      130.20      8.38 o 
  16   4   0      326.80      339.20     12.76 o 
  18   4   0     1882.84     1789.59     60.94 o 
  20   4   0     1521.37     1646.99     49.28 o 
   1   5   0      108.66      117.02      7.97 o 
   3   5   0    25557.30    24221.23    512.81 o 
   5   5   0     5165.19     5129.34     63.95 o 
   7   5   0     5064.43     5000.91     58.95 o 
   9   5   0      411.45      395.55     11.99 o 
  11   5   0      356.71      407.36     47.76 o 
  13   5   0      174.80      179.61     12.14 o 
  15   5   0     1998.82     1972.35     58.78 o 
  17   5   0     1347.47     1376.50     37.92 o 
  19   5   0       18.05        6.86      6.67 o 
   0   6   0       41.60       16.57     21.24 o 
   2   6   0        8.36        7.74      3.25 o 
   4   6   0     2520.20     2683.78     66.51 o 
   6   6   0       17.85        9.23      4.27 o 
   8   6   0      337.06      275.32     11.04 o 
  10   6   0      712.11      659.06     18.85 o 
  12   6   0      719.00      734.48     15.72 o 
  14   6   0       46.74       42.93      7.90 o 
  16   6   0     2118.75     2034.17     40.38 o 
  18   6   0      261.90      190.27     12.76 o 
   1   7   0    13771.95    12348.35    986.52 o 
   3   7   0      306.81      275.06      9.92 o 
   5   7   0      204.55      241.24     20.21 o 
   7   7   0      500.78      559.18     17.17 o 
   9   7   0        6.15       11.69      5.71 o 
  11   7   0      228.27      218.58     27.53 o 
  13   7   0      125.22      121.70      8.63 o 
  15   7   0       35.37       59.85      9.08 o 
  17   7   0      333.06      297.01     26.23 o 
   0   8   0     1757.16     1658.14     89.11 o 
   2   8   0        7.14        1.22      5.64 o 
   4   8   0     3136.20     3308.64     74.95 o 
   6   8   0       82.37       67.83      8.81 o 
   8   8   0        0.22        3.83      8.21 o 
  10   8   0       26.65       25.43      7.57 o 
  12   8   0       19.28       20.77      7.20 o 
  14   8   0        2.49        3.04      6.62 o 
   1   9   0      141.83      187.90     26.65 o 
   3   9   0      903.47      959.21     22.92 o 
   5   9   0      139.79      183.89     11.38 o 
   7   9   0        0.00        3.94      5.52 o 
   9   9   0        2.22        4.09      7.21 o 
   0  10   0     1237.04     1354.93     70.79 o 
 -23   1   1      385.87      402.89     11.43 o 
 -21   1   1      976.60      889.29     19.54 o 
 -19   1   1      599.01      613.66     12.82 o 
 -17   1   1     1636.13     1729.32     20.92 o 
 -15   1   1       88.26      104.17      7.26 o 
 -13   1   1      232.87      198.82      6.58 o 
 -11   1   1     8921.80     8888.18     94.28 o 
  -9   1   1        9.59        8.42      2.69 o 
  -7   1   1      905.79      972.86     15.17 o 
  -5   1   1     1785.74     1963.63     15.78 o 
  -3   1   1     1511.69     1483.49     20.19 o 
   1   1   1     4925.49     5430.70     44.60 o 
   3   1   1    67483.69    62047.16   1243.23 o 
   5   1   1    44823.43    44330.88    717.35 o 
   7   1   1     2313.42     2089.20     14.96 o 
   9   1   1     4413.63     4649.29     39.32 o 
  11   1   1     2704.30     2554.99     23.59 o 
  13   1   1      493.77      545.22      8.30 o 
  15   1   1      140.28      164.63     10.60 o 
  17   1   1       96.54       94.76      5.90 o 
  19   1   1      399.38      428.67     11.94 o 
  21   1   1       36.80       43.25      5.22 o 
  23   1   1       50.85       40.36      6.33 o 
 -22   2   1      259.30      239.31     10.18 o 
 -20   2   1       57.77       55.49      6.81 o 
 -18   2   1        7.10        9.64      4.06 o 
 -16   2   1      227.19      246.43      9.48 o 
 -14   2   1     2159.23     2161.02     24.42 o 
 -12   2   1     5988.42     6056.94     60.99 o 
 -10   2   1      713.17      922.73     10.65 o 
  -8   2   1     1186.42     1265.15     10.78 o 
  -6   2   1      335.29      302.78      4.17 o 
  -4   2   1     9958.18    10444.85    180.16 o 
  -2   2   1     1870.44     1601.44     81.07 o 
   0   2   1     1122.76     1074.09      9.43 o 
   2   2   1    26568.54    27762.02    487.56 o 
   4   2   1    22082.18    23195.67    411.50 o 
   6   2   1      365.97      425.47      6.83 o 
   8   2   1     2320.70     2458.91     18.20 o 
  10   2   1     5926.65     6010.37     57.50 o 
  12   2   1     3957.06     3879.03     36.05 o 
  14   2   1     3833.54     3746.44     41.37 o 
  16   2   1        3.61       -0.26      2.89 o 
  18   2   1       65.40       61.28      5.13 o 
  20   2   1      384.12      406.11      9.78 o 
  22   2   1      119.03      137.77     13.83 o 
 -23   3   1      429.13      384.21     16.38 o 
 -21   3   1       52.99       91.97      6.96 o 
 -19   3   1      761.79      748.78     23.56 o 
 -17   3   1       43.94       35.13      4.20 o 
 -15   3   1      198.95      202.52     13.43 o 
 -13   3   1     1270.22     1253.07     13.95 o 
 -11   3   1     1281.45     1314.71     15.26 o 
  -9   3   1     4130.92     3928.76     41.18 o 
  -7   3   1      137.86      142.96      6.81 o 
  -5   3   1      435.23      500.27     10.26 o 
  -3   3   1     8840.27     8827.58    318.93 o 
  -1   3   1      296.02      307.60     19.87 o 
   1   3   1      131.87       87.81      3.89 o 
   3   3   1      656.80      609.27      8.63 o 
   5   3   1      333.85      394.02      8.42 o 
   7   3   1    20943.35    21418.61    330.57 o 
   9   3   1     6768.26     6534.26     70.32 o 
  11   3   1     1553.35     1528.25     20.55 o 
  13   3   1       58.12       69.26      4.08 o 
  15   3   1        1.07       -0.11      3.74 o 
  17   3   1      159.10      147.11      7.46 o 
  19   3   1       87.70      109.84     11.72 o 
  21   3   1      228.07      205.41      9.45 o 
 -22   4   1       88.91       88.18     10.46 o 
 -20   4   1      742.64      657.24     36.49 o 
 -18   4   1      801.72      785.61     32.13 o 
 -16   4   1        6.20        4.61      6.08 o 
 -14   4   1     1764.18     1687.49     32.16 o 
 -12   4   1      589.42      595.15     14.70 o 
 -10   4   1      817.28      754.56     16.16 o 
  -8   4   1        0.21        5.60      4.52 o 
  -6   4   1       12.01       25.10      4.74 o 
  -4   4   1     5796.99     5841.18    291.63 o 
  -2   4   1      329.30      334.65     26.41 o 
   0   4   1      472.43      484.59      7.03 o 
   2   4   1     2581.67     2707.73     28.86 o 
   4   4   1     1886.95     2002.42     28.37 o 
   6   4   1    14232.38    14019.12    168.48 o 
   8   4   1     2469.93     2487.20     49.60 o 
  10   4   1     1525.53     1382.46     78.48 o 
  12   4   1      358.76      356.27     12.76 o 
  14   4   1      495.35      520.68     18.58 o 
  16   4   1      112.31      139.18     17.22 o 
  18   4   1      442.35      499.13     24.25 o 
  20   4   1       12.17       20.71      7.33 o 
 -19   5   1       36.11       34.98      9.92 o 
 -17   5   1       88.00      128.74     13.66 o 
 -15   5   1      422.65      498.08     17.68 o 
 -13   5   1      328.47      294.56     12.15 o 
 -11   5   1      580.99      617.79     16.95 o 
  -9   5   1     2434.43     2406.82     37.35 o 
  -7   5   1      306.94      352.22     14.78 o 
  -5   5   1        0.83        0.64      6.85 o 
  -3   5   1      793.93      746.13     15.25 o 
  -1   5   1        9.60       14.51      3.87 o 
   1   5   1      491.47      464.72      8.90 o 
   3   5   1      331.68      335.52     18.25 o 
   5   5   1     2559.66     2359.33     32.39 o 
   7   5   1      495.33      564.39     11.57 o 
   9   5   1     1290.88     1262.47     17.45 o 
  11   5   1      530.93      559.54     23.73 o 
  13   5   1        3.40        3.85      4.88 o 
  15   5   1      368.89      392.90     15.42 o 
  17   5   1      116.63      146.29      9.26 o 
  19   5   1       49.06       81.60      9.97 o 
 -18   6   1      238.57      237.47     13.51 o 
 -16   6   1      174.33      195.50     17.22 o 
 -14   6   1       14.81       10.74      6.64 o 
 -12   6   1      509.71      519.76     21.76 o 
 -10   6   1      399.00      394.76     12.67 o 
  -8   6   1      916.66      870.99     17.14 o 
  -6   6   1      256.19      217.89      9.62 o 
  -4   6   1     2332.82     2517.76     91.19 o 
  -2   6   1     4061.18     3751.67    172.97 o 
   0   6   1       26.35       21.86      4.81 o 
   2   6   1     1412.89     1359.12     19.95 o 
   4   6   1     3054.15     3188.59     63.07 o 
   6   6   1      468.29      474.30     11.49 o 
   8   6   1     2460.26     2491.82     33.43 o 
  10   6   1       11.13       15.82      7.46 o 
  12   6   1       95.29      102.51      7.57 o 
  14   6   1      160.31      157.66     13.46 o 
  16   6   1       23.00       34.95      7.97 o 
  18   6   1       25.79       40.12      7.00 o 
 -17   7   1       40.59       59.74     10.84 o 
 -15   7   1      121.12      149.28     15.21 o 
 -13   7   1      140.39      206.99     25.62 o 
 -11   7   1      652.92      651.85     29.33 o 
  -9   7   1        2.83        4.57      5.74 o 
  -7   7   1      694.66      746.16     17.34 o 
  -5   7   1      351.81      389.49     26.17 o 
  -3   7   1       64.44       81.37     10.75 o 
  -1   7   1      919.42      931.37     22.30 o 
   1   7   1       14.30       12.91     10.01 o 
   3   7   1     1306.22     1346.11     28.46 o 
   5   7   1        4.89        5.71      3.85 o 
   7   7   1     1366.53     1312.70     24.56 o 
   9   7   1        6.79        9.15      6.80 o 
  11   7   1      383.15      355.62     21.40 o 
  13   7   1       23.21       17.82      6.78 o 
  15   7   1      191.10      194.71      9.93 o 
 -14   8   1       16.94       20.29      7.86 o 
 -12   8   1      469.01      449.69     16.44 o 
 -10   8   1      323.81      359.71     13.67 o 
  -8   8   1       13.48       17.60      7.75 o 
  -6   8   1       40.85       38.99      8.70 o 
  -4   8   1       10.76       -0.05      3.61 o 
  -2   8   1      750.38      690.56     23.50 o 
   0   8   1      952.98     1017.14     19.25 o 
   2   8   1        0.54        6.46      6.40 o 
   4   8   1     1734.67     1715.61     22.49 o 
   6   8   1     1117.83     1207.38     24.16 o 
   8   8   1       48.87       38.12      8.51 o 
  10   8   1      140.82      178.67     10.79 o 
  12   8   1      190.46      211.06     11.64 o 
  -9   9   1      165.33      157.22     12.14 o 
  -7   9   1       14.12       24.08     10.13 o 
  -5   9   1       19.63       22.73      6.36 o 
  -3   9   1        1.05       -4.48     10.88 o 
  -1   9   1        1.54        5.89      7.82 o 
   1   9   1        3.23       23.45     12.65 o 
   3   9   1       10.52       41.76     35.95 o 
   5   9   1      171.07      152.97     12.06 o 
   7   9   1        2.30       13.31      6.49 o 
   9   9   1      165.40      122.53     10.78 o 
 -24   0   2      117.72      134.50     12.80 o 
 -22   0   2        0.71        1.67      6.45 o 
 -20   0   2     2441.30     2467.72     42.60 o 
 -18   0   2     1021.97     1047.60     31.61 o 
 -16   0   2       20.80       30.18      5.35 o 
 -14   0   2     5098.30     5471.81     81.16 o 
 -12   0   2    52952.88    50865.77   1411.48 o 
 -10   0   2    12051.91    12960.90    313.96 o 
  -8   0   2    30709.30    30141.09    788.06 o 
  -6   0   2     3893.54     4191.93     66.21 o 
  -4   0   2    25716.13    22223.16    500.15 o 
   2   0   2    42724.79    34036.07   2315.08 o 
   4   0   2     3482.61     3520.67     31.51 o 
   6   0   2    12632.74    11616.40    187.65 o 
   8   0   2     2255.26     2086.51     20.02 o 
  10   0   2      108.67      107.59      4.94 o 
  12   0   2     2756.72     2571.57     53.21 o 
  14   0   2        0.52        1.96      4.78 o 
  16   0   2     2881.33     3113.38     53.18 o 
  18   0   2      788.76      773.52     16.54 o 
  20   0   2        6.21       34.55      6.13 o 
  22   0   2       80.42       70.15     13.82 o 
 -23   1   2      185.33      239.23     17.41 o 
 -21   1   2       31.20       55.97      6.42 o 
 -19   1   2     1205.51     1180.15     17.48 o 
 -17   1   2     3889.08     3664.84     44.33 o 
 -15   1   2      407.56      459.41     11.23 o 
 -13   1   2       51.12       59.67      5.07 o 
 -11   1   2     3433.85     3657.37     35.60 o 
  -9   1   2    13848.85    14387.90    234.92 o 
  -7   1   2     2834.93     2684.90     36.51 o 
  -5   1   2     7720.42     7518.05     89.55 o 
  -3   1   2     3640.88     3555.09     31.68 o 
  -1   1   2     1822.12     1974.50     13.41 o 
   1   1   2    26572.57    25707.10    368.71 o 
   3   1   2   140556.06    99217.16   2306.95 o 
   5   1   2     4701.06     4664.71     31.84 o 
   7   1   2    16836.59    16940.07    183.95 o 
   9   1   2     1479.70     1504.30     14.07 o 
  11   1   2    10184.41    10326.39    114.11 o 
  13   1   2     2466.43     2520.25     25.93 o 
  15   1   2      167.81      171.83      6.79 o 
  17   1   2       32.72       50.95      4.55 o 
  19   1   2      118.28      122.41      5.88 o 
  21   1   2       33.27       36.28      6.80 o 
 -22   2   2       17.23       14.73      6.05 o 
 -20   2   2      176.17      166.55      9.99 o 
 -18   2   2      549.11      586.10     16.64 o 
 -16   2   2    11071.35    10941.92    153.06 o 
 -14   2   2     9195.84     9027.88    107.06 o 
 -12   2   2      137.18      113.76      5.96 o 
 -10   2   2     4189.46     4292.16     41.07 o 
  -8   2   2    19047.11    18898.26    284.15 o 
  -6   2   2      943.76      868.19     17.11 o 
  -4   2   2      441.39      511.37     11.20 o 
  -2   2   2      944.65      890.00     11.44 o 
   0   2   2      902.40      886.26      7.42 o 
   2   2   2    37389.65    36582.63    719.61 o 
   4   2   2    48341.61    45648.64    886.49 o 
   6   2   2     3702.54     4028.45     32.05 o 
   8   2   2      702.06      749.19     13.04 o 
  10   2   2      461.10      461.94      8.47 o 
  12   2   2      502.73      466.54     12.41 o 
  14   2   2     3832.95     3833.15     43.69 o 
  16   2   2        4.18        4.99      3.34 o 
  18   2   2      151.30      158.34      9.62 o 
  20   2   2       21.93       18.34      4.80 o 
  22   2   2      408.52      376.74     16.64 o 
 -23   3   2        1.83        9.49      5.05 o 
 -21   3   2       16.67       15.54      6.19 o 
 -19   3   2     1643.39     1617.78     36.01 o 
 -17   3   2      191.02      215.00      9.54 o 
 -15   3   2       88.45       76.35      5.44 o 
 -13   3   2     8933.54     9012.67    112.31 o 
 -11   3   2     9825.23     9456.38    114.22 o 
  -9   3   2     2087.63     1966.44     27.23 o 
  -7   3   2        1.51       20.60     11.14 o 
  -5   3   2     1046.29     1280.65     35.39 o 
  -3   3   2     1652.60     1551.50     15.99 o 
  -1   3   2      150.23      174.09      4.33 o 
   1   3   2     4090.87     3334.28     28.93 o 
   3   3   2      153.77       92.59      9.06 o 
   5   3   2     5841.03     5737.49     50.85 o 
   7   3   2    20336.44    20098.10    296.39 o 
   9   3   2      632.54      619.71      9.33 o 
  11   3   2     6504.34     6507.68     71.30 o 
  13   3   2     1041.83      996.78     13.66 o 
  15   3   2       32.45       32.51      3.99 o 
  17   3   2      191.76      225.23     16.10 o 
  19   3   2      382.45      353.83     24.14 o 
  21   3   2        0.79        5.70      5.28 o 
 -22   4   2        0.00       -4.27      8.94 o 
 -20   4   2      366.92      333.64     16.92 o 
 -18   4   2      263.21      281.37     18.41 o 
 -16   4   2       87.34       78.52      5.83 o 
 -14   4   2     2451.26     2400.66     49.76 o 
 -12   4   2    12599.47    12491.89    226.12 o 
 -10   4   2      313.85      324.04     17.88 o 
  -8   4   2       88.06       86.62     13.35 o 
  -6   4   2     2706.54     2961.86     39.87 o 
  -4   4   2     3359.57     3303.18     60.59 o 
  -2   4   2        7.32        2.15      2.26 o 
   0   4   2    11217.99    11036.27    158.27 o 
   2   4   2     1214.34     1305.10     34.62 o 
   4   4   2      321.62      265.36      7.31 o 
   6   4   2    15297.10    15016.59    185.46 o 
   8   4   2     7870.44     7922.53     82.38 o 
  10   4   2     2437.23     2451.64     26.23 o 
  12   4   2     5756.27     6074.22    193.26 o 
  14   4   2        3.12        6.76      4.86 o 
  16   4   2      126.55      120.85     10.58 o 
  18   4   2       43.63       50.65      7.43 o 
  20   4   2      272.63      243.46     20.31 o 
 -21   5   2        8.74       11.72      9.55 o 
 -19   5   2      152.97      171.10     14.25 o 
 -17   5   2     1395.56     1519.50     33.57 o 
 -15   5   2     8195.45     7952.01    144.61 o 
 -13   5   2      108.31       90.98     10.08 o 
 -11   5   2       10.85       21.96     13.03 o 
  -9   5   2     4389.40     4255.97     71.04 o 
  -7   5   2     6345.33     6273.96     93.45 o 
  -5   5   2     2711.99     2689.09     34.25 o 
  -3   5   2       45.36       50.54      4.16 o 
  -1   5   2      738.54      728.23     24.03 o 
   1   5   2     5365.99     5535.39     97.60 o 
   3   5   2     6029.40     6048.56     85.03 o 
   5   5   2     5830.59     5742.64     64.04 o 
   7   5   2      490.51      465.28     10.49 o 
   9   5   2      654.97      551.24     14.03 o 
  11   5   2      261.28      306.16     12.21 o 
  13   5   2       40.30       63.05      8.19 o 
  15   5   2      250.27      216.24     10.94 o 
  17   5   2       24.73       22.45      6.55 o 
  19   5   2      199.78      182.02     13.36 o 
 -18   6   2        2.53       10.36      7.84 o 
 -16   6   2      665.19      766.28     25.29 o 
 -14   6   2      189.09      143.36     12.00 o 
 -12   6   2     1037.55      939.26     28.61 o 
 -10   6   2       87.15      109.11      8.12 o 
  -8   6   2      254.97      262.53     12.44 o 
  -6   6   2       14.89       11.48      5.67 o 
  -4   6   2      884.78      878.73     27.60 o 
  -2   6   2      551.34      563.29     16.83 o 
   0   6   2     8366.14     8019.67    116.40 o 
   2   6   2     2862.75     2898.38     43.27 o 
   4   6   2     5430.70     5384.42     73.58 o 
   6   6   2      830.36      768.55     27.53 o 
   8   6   2     1867.23     2060.15     46.63 o 
  10   6   2     2556.13     2463.00     51.09 o 
  12   6   2      344.35      357.82     14.08 o 
  14   6   2      561.19      525.74     17.93 o 
  16   6   2      178.45      239.61     10.61 o 
  18   6   2      106.60       96.93      8.78 o 
 -17   7   2       23.64       21.22      7.77 o 
 -15   7   2       10.16       20.28      7.35 o 
 -13   7   2     5115.45     5124.19     89.23 o 
 -11   7   2     2567.21     2567.92     40.78 o 
  -9   7   2       51.14       51.62      8.58 o 
  -7   7   2     1858.45     1742.87     32.02 o 
  -5   7   2      639.76      611.42     39.43 o 
  -3   7   2       26.46       25.64      4.32 o 
  -1   7   2     1529.75     1528.61     26.14 o 
   1   7   2     3176.61     3204.77     47.65 o 
   3   7   2      973.02      984.33     19.77 o 
   5   7   2      169.61      165.04      5.33 o 
   7   7   2     4533.99     4398.27     91.49 o 
   9   7   2       37.71        7.70      5.52 o 
  11   7   2      184.12      197.99      9.01 o 
  13   7   2       22.02       18.57      6.43 o 
  15   7   2       17.69       15.56      7.71 o 
 -14   8   2      115.69       62.31     11.67 o 
 -12   8   2      481.57      452.39     17.09 o 
 -10   8   2       32.70       29.74     10.31 o 
  -8   8   2     1512.39     1482.75     26.97 o 
  -6   8   2       49.21       46.70      9.04 o 
  -4   8   2       34.28       37.86      5.65 o 
  -2   8   2      118.95      124.21      8.36 o 
   0   8   2      272.99      268.49      9.42 o 
   2   8   2      238.27      290.58     19.72 o 
   4   8   2     1409.81     1434.41     20.60 o 
   6   8   2        0.45        5.35      5.41 o 
   8   8   2      529.40      633.43     26.20 o 
  10   8   2      108.17      124.11     12.18 o 
  12   8   2       11.70        8.11      6.82 o 
  -9   9   2      166.76      167.81     12.64 o 
  -7   9   2        1.84       11.04      8.18 o 
  -5   9   2      107.26      125.68     11.32 o 
  -3   9   2       81.39      105.76     16.12 o 
  -1   9   2      145.05      183.39     13.96 o 
   1   9   2      146.41      173.82     22.49 o 
   3   9   2     3164.37     3157.01     67.14 o 
   5   9   2      818.01      904.50     24.42 o 
   7   9   2      382.75      370.38     17.78 o 
   9   9   2      187.72      186.17     18.88 o 
 -23   1   3        2.54        2.42      6.02 o 
 -21   1   3        3.10        7.93      4.90 o 
 -19   1   3      465.50      470.61     10.90 o 
 -17   1   3       82.04       79.77      6.23 o 
 -15   1   3      444.70      479.72     13.98 o 
 -13   1   3       22.11       21.39      3.49 o 
 -11   1   3        0.01        7.03      3.45 o 
  -9   1   3    34665.15    34525.42    697.43 o 
  -7   1   3    21458.06    21673.46    418.78 o 
  -5   1   3    11089.28    11504.44    144.86 o 
  -3   1   3     4452.25     4349.56     40.98 o 
  -1   1   3    11511.83    12886.46    163.36 o 
   1   1   3     4151.88     4288.77     31.35 o 
   3   1   3      241.57      364.88      8.57 o 
   5   1   3       83.39      127.68      4.00 o 
   7   1   3    14993.13    15127.91    152.95 o 
   9   1   3      806.23      823.65      7.47 o 
  11   1   3     2611.34     2616.87     21.44 o 
  13   1   3     4338.91     4347.27     41.24 o 
  15   1   3     3219.77     3270.96     32.58 o 
  17   1   3      142.17      118.99      6.99 o 
  19   1   3       34.21       36.85      4.67 o 
  21   1   3       41.35       40.38      4.78 o 
 -24   2   3      110.54      127.16      8.26 o 
 -22   2   3       22.37       14.15      6.23 o 
 -20   2   3       41.81       58.40      5.76 o 
 -18   2   3     1021.41      918.86     15.14 o 
 -16   2   3      250.32      270.44     13.26 o 
 -14   2   3      464.52      495.44     11.76 o 
 -12   2   3        2.25        6.67      3.41 o 
 -10   2   3      312.23      296.03     11.20 o 
  -8   2   3     4611.77     4317.40     46.99 o 
  -6   2   3       42.32       33.97      4.52 o 
  -4   2   3      445.35      437.49     11.50 o 
  -2   2   3      285.45      222.87      5.38 o 
   0   2   3    11376.87    12046.14    134.49 o 
   2   2   3      618.29      831.96      9.08 o 
   4   2   3     9825.78     9799.82     87.85 o 
   6   2   3     6967.24     7185.41     73.68 o 
   8   2   3     9975.55    10203.52    104.91 o 
  10   2   3      280.77      288.36      7.04 o 
  12   2   3      885.43      802.74      8.97 o 
  14   2   3      275.39      272.84      9.87 o 
  16   2   3       98.87       60.12      4.43 o 
  18   2   3       27.63       29.72      3.93 o 
  20   2   3        1.31        6.90      3.82 o 
  22   2   3      151.85      142.19      9.20 o 
 -23   3   3       80.73       74.65      7.95 o 
 -21   3   3      160.52      133.80      8.49 o 
 -19   3   3      146.03      153.33     11.62 o 
 -17   3   3      917.25      869.75     20.12 o 
 -15   3   3      350.90      362.49     16.72 o 
 -13   3   3       56.19       66.25      3.61 o 
 -11   3   3    18979.37    18868.74    275.93 o 
  -9   3   3       36.13       36.14      1.87 o 
  -7   3   3     4814.91     5001.08     69.33 o 
  -5   3   3     4140.81     4440.82     63.24 o 
  -3   3   3    20687.91    22685.31    578.16 o 
  -1   3   3     3722.66     3510.79     33.91 o 
   1   3   3      149.73      147.49      8.82 o 
   3   3   3      626.01      653.80      8.28 o 
   5   3   3     8789.42     9156.90     91.30 o 
   7   3   3     3396.87     3294.13     34.19 o 
   9   3   3     7064.22     7045.08     75.58 o 
  11   3   3     4229.01     4317.26     61.20 o 
  13   3   3     1353.96     1368.56     16.71 o 
  15   3   3      426.53      434.35     12.88 o 
  17   3   3      368.37      322.84     10.00 o 
  19   3   3       16.32        5.78      4.22 o 
  21   3   3       74.40       75.13     11.30 o 
 -22   4   3       64.58       71.72     12.42 o 
 -20   4   3       57.81       62.30     11.25 o 
 -18   4   3       14.04       16.23      4.77 o 
 -16   4   3     1277.76     1222.17     56.83 o 
 -14   4   3       25.88       17.31      1.64 o 
 -12   4   3       23.01       19.25      9.30 o 
 -10   4   3      817.80      859.87     21.59 o 
  -8   4   3       78.95       56.04      7.16 o 
  -6   4   3    11130.02    10524.13    182.31 o 
  -4   4   3     4739.01     4985.23     68.22 o 
  -2   4   3      881.63      943.77     14.72 o 
   0   4   3     1456.02     1571.17     28.89 o 
   2   4   3      480.70      481.75      7.59 o 
   4   4   3     1438.03     1495.04     19.75 o 
   6   4   3     1632.31     1484.76     13.45 o 
   8   4   3     1874.15     1980.49     23.90 o 
  10   4   3     4600.86     4435.69     58.78 o 
  12   4   3     3629.74     3765.93     42.46 o 
  14   4   3      484.27      442.19     15.98 o 
  16   4   3       57.82       57.43      6.10 o 
  18   4   3       79.03       68.32      7.16 o 
  20   4   3       46.78       46.95      7.73 o 
 -21   5   3        4.96        6.33      9.34 o 
 -19   5   3      105.93       98.23     12.21 o 
 -17   5   3      229.08      205.60     13.23 o 
 -15   5   3       37.10       27.15      8.43 o 
 -13   5   3       32.66       30.23      8.25 o 
 -11   5   3       13.70        9.06      7.16 o 
  -9   5   3     3517.50     3356.75     54.50 o 
  -7   5   3       75.26       78.26      8.54 o 
  -5   5   3     3656.74     3718.76     74.04 o 
  -3   5   3      382.56      508.74      8.64 o 
  -1   5   3     1093.95     1137.62     16.82 o 
   1   5   3     2329.19     2289.14     39.91 o 
   3   5   3      471.93      486.54     11.60 o 
   5   5   3      815.28      815.94     12.01 o 
   7   5   3     3313.04     3253.21     35.14 o 
   9   5   3       33.62       34.01      5.01 o 
  11   5   3      550.22      586.28     11.29 o 
  13   5   3      372.84      364.69     12.95 o 
  15   5   3       59.13       64.41      7.36 o 
  17   5   3      166.20      203.18     26.20 o 
  19   5   3       14.84        2.13      7.81 o 
 -18   6   3        6.58        5.03      7.49 o 
 -16   6   3      804.33      756.70     22.37 o 
 -14   6   3      705.68      728.23     21.90 o 
 -12   6   3      727.73      745.11     23.77 o 
 -10   6   3      998.45      965.81     20.92 o 
  -8   6   3     1923.14     1948.17     32.96 o 
  -6   6   3      366.18      406.81     24.52 o 
  -4   6   3     2358.05     2267.38     28.22 o 
  -2   6   3      588.65      600.82     13.00 o 
   0   6   3      811.38      834.26     15.55 o 
   2   6   3      279.42      323.87     28.73 o 
   4   6   3     1297.59     1292.88     26.80 o 
   6   6   3        9.01        8.96      2.15 o 
   8   6   3     1151.84     1076.56     24.24 o 
  10   6   3     4563.64     4607.37     73.56 o 
  12   6   3     1030.05      904.12     30.98 o 
  14   6   3      432.61      463.30     14.50 o 
  16   6   3      206.20      214.85     11.33 o 
 -17   7   3       23.86       10.08      7.77 o 
 -15   7   3       27.06       24.48      7.68 o 
 -13   7   3        7.70       20.90      8.85 o 
 -11   7   3       48.88       72.41     10.10 o 
  -9   7   3      363.44      343.21     15.87 o 
  -7   7   3       40.34       49.53      7.59 o 
  -5   7   3      252.52      260.46     14.12 o 
  -3   7   3        0.78        6.24      3.61 o 
  -1   7   3      429.34      409.03     16.47 o 
   1   7   3        7.27       -0.56      4.58 o 
   3   7   3     1292.85     1444.71    103.01 o 
   5   7   3      203.48      168.06      7.43 o 
   7   7   3        7.42        9.90      4.57 o 
   9   7   3        4.23        1.90      5.77 o 
  11   7   3       30.24       45.91      7.66 o 
  13   7   3        3.21        5.20      5.70 o 
  15   7   3        9.57        6.86      6.01 o 
 -14   8   3        4.04        7.09      9.04 o 
 -12   8   3      204.50      211.75     14.74 o 
 -10   8   3      409.81      424.00     18.70 o 
  -8   8   3     2063.45     2058.15     42.37 o 
  -6   8   3      585.44      623.58     25.87 o 
  -4   8   3        4.31        3.15      7.75 o 
  -2   8   3        0.11       -1.54      5.05 o 
   0   8   3      250.27      249.78     41.63 o 
   2   8   3       59.13       62.11     11.38 o 
   4   8   3        1.56        3.33      5.71 o 
   6   8   3     1390.84     1432.00     25.51 o 
   8   8   3      662.95      662.25     23.22 o 
  10   8   3        6.64       13.35      5.91 o 
  12   8   3      461.74      507.31     17.67 o 
  -9   9   3       69.14       51.59     11.27 o 
  -7   9   3        0.85        1.67      5.89 o 
  -5   9   3      203.96      205.66     13.26 o 
  -3   9   3       34.78        7.18     23.24 o 
  -1   9   3      204.16       83.91     80.36 o 
   1   9   3       76.03      167.53     45.39 o 
   3   9   3      126.40      162.29     26.47 o 
   5   9   3       75.55      137.21     47.45 o 
   7   9   3      571.04      608.52     46.76 o 
 -24   0   4      621.90      714.44     27.41 o 
 -22   0   4      325.71      307.96     17.61 o 
 -20   0   4     2138.45     2162.26     56.21 o 
 -18   0   4     1305.49     1273.43     29.76 o 
 -16   0   4      452.68      377.02     13.72 o 
 -14   0   4     9175.40     8744.08    168.17 o 
 -12   0   4     6090.37     6352.04    117.67 o 
 -10   0   4     9623.49    10360.93    201.05 o 
  -8   0   4      295.89      298.57      8.83 o 
  -6   0   4    21279.53    19645.37    427.15 o 
  -4   0   4    24260.74    22161.02    691.62 o 
  -2   0   4     1400.43     1446.97     17.61 o 
   0   0   4    35574.33    34020.70   1234.18 o 
   2   0   4      150.14      140.97      8.11 o 
   4   0   4      151.86      135.45      2.85 o 
   6   0   4    10944.62    10810.58    137.01 o 
   8   0   4     4817.63     4477.69     51.33 o 
  10   0   4     2160.47     2254.98     43.87 o 
  12   0   4     1482.84     1605.19     35.34 o 
  14   0   4     8197.74     8171.55    136.93 o 
  16   0   4     1198.85     1060.25     34.58 o 
  18   0   4     5055.46     4957.36    122.25 o 
  20   0   4      116.72      122.83     12.66 o 
  22   0   4        0.00        9.38     10.83 o 
 -23   1   4       19.14       27.51      6.12 o 
 -21   1   4      142.12      123.82      8.97 o 
 -19   1   4        0.38        7.34      5.34 o 
 -17   1   4      134.65      128.52      7.27 o 
 -15   1   4      859.41      947.68     14.85 o 
 -13   1   4     4337.74     4432.82     61.82 o 
 -11   1   4        5.57        8.33      3.35 o 
  -9   1   4    12144.33    11699.50    166.53 o 
  -7   1   4    33117.38    32546.63    633.35 o 
  -5   1   4    70773.44    57406.96   1390.99 o 
  -3   1   4      978.59      964.26     17.94 o 
  -1   1   4    33074.04    32534.41    532.19 o 
   1   1   4     1538.08     1661.02     11.87 o 
   3   1   4    18480.43    19010.20    210.79 o 
   5   1   4     4936.48     5122.53     41.73 o 
   7   1   4     3544.09     3539.87     23.89 o 
   9   1   4     7282.84     7057.82     59.01 o 
  11   1   4       32.56       48.11      5.00 o 
  13   1   4      357.53      401.55      9.19 o 
  15   1   4     2648.23     2528.22     29.32 o 
  17   1   4      298.98      324.81      7.52 o 
  19   1   4        0.01        5.45      3.86 o 
  21   1   4       12.99       18.62      4.71 o 
 -24   2   4       36.71       38.40      8.80 o 
 -22   2   4       10.96       11.33      6.29 o 
 -20   2   4     1963.33     1918.57     27.27 o 
 -18   2   4      394.53      403.83      8.97 o 
 -16   2   4      906.38      819.27     12.87 o 
 -14   2   4       45.47       38.36      4.24 o 
 -12   2   4      779.62      735.26      9.93 o 
 -10   2   4    13489.87    13998.94    207.34 o 
  -8   2   4    27986.59    27530.63    507.43 o 
  -6   2   4    15151.06    14906.61    211.93 o 
  -4   2   4       18.22       24.36      2.34 o 
  -2   2   4     1265.63     1159.54     12.17 o 
   0   2   4      285.72      395.72      5.06 o 
   2   2   4     6805.82     6907.96     71.21 o 
   4   2   4     1004.33      827.60      8.41 o 
   6   2   4      420.83      383.89      5.87 o 
   8   2   4       12.30        9.51      1.92 o 
  10   2   4     8919.78     8601.70     87.73 o 
  12   2   4     3450.00     3467.80     35.67 o 
  14   2   4     5538.62     5417.68     62.42 o 
  16   2   4     1220.73     1247.04     21.78 o 
  18   2   4       14.81       10.46      4.37 o 
  20   2   4      116.59      107.04      8.12 o 
 -23   3   4      612.77      544.83     37.25 o 
 -21   3   4      232.72      245.53      8.42 o 
 -19   3   4       87.64       68.69      6.33 o 
 -17   3   4        5.76        8.04      3.25 o 
 -15   3   4      178.16      167.84      6.53 o 
 -13   3   4     5625.75     5430.20     86.13 o 
 -11   3   4     4092.81     4144.08     63.81 o 
  -9   3   4      805.53      969.54     29.38 o 
  -7   3   4     1454.90     1519.40     52.41 o 
  -5   3   4    33492.41    33650.72    649.46 o 
  -3   3   4     1269.68     1258.45     11.82 o 
  -1   3   4     9491.19     9886.05    133.92 o 
   1   3   4     1115.65     1091.75     17.78 o 
   3   3   4      414.15      465.69      5.78 o 
   5   3   4     2109.59     2303.50     41.89 o 
   7   3   4    13091.98    12831.05    144.98 o 
   9   3   4     1491.67     1551.57     16.18 o 
  11   3   4     2965.11     2947.76     31.01 o 
  13   3   4        0.97        4.80      3.32 o 
  15   3   4      151.32      197.66     17.07 o 
  17   3   4      978.24      951.54     15.18 o 
  19   3   4      453.51      437.73     10.26 o 
 -22   4   4       18.22       15.31     12.70 o 
 -20   4   4      372.52      399.14     23.83 o 
 -18   4   4      184.33      160.86      9.26 o 
 -16   4   4      127.86      114.24      6.69 o 
 -14   4   4       11.70       15.11      2.01 o 
 -12   4   4    11680.94    11325.46    213.22 o 
 -10   4   4        0.17       -1.63      7.90 o 
  -8   4   4     8723.15     8458.73    132.28 o 
  -6   4   4     9831.23     9314.23    149.33 o 
  -4   4   4    14122.39    14485.16    214.82 o 
  -2   4   4    13322.81    13289.75    190.95 o 
   0   4   4    13145.32    12891.64    189.59 o 
   2   4   4      530.26      603.14     16.77 o 
   4   4   4     1187.45     1205.38     14.31 o 
   6   4   4     3000.64     2995.76     27.56 o 
   8   4   4     1185.04     1149.20     13.04 o 
  10   4   4      367.22      348.58     11.71 o 
  12   4   4       52.95       48.20      4.77 o 
  14   4   4      285.85      307.05     24.81 o 
  16   4   4        5.19       15.94      5.65 o 
  18   4   4      286.87      281.62     12.58 o 
 -21   5   4      452.39      435.60     21.86 o 
 -19   5   4       68.80       65.72     11.43 o 
 -17   5   4        2.85       14.54      9.33 o 
 -15   5   4       24.67       37.15      8.43 o 
 -13   5   4      701.03      656.60     25.63 o 
 -11   5   4     3626.86     3626.09     64.18 o 
  -9   5   4    14794.28    14653.11    292.14 o 
  -7   5   4      261.71      257.38     12.30 o 
  -5   5   4      479.63      475.57     13.73 o 
  -3   5   4        0.50       12.74      3.73 o 
  -1   5   4       31.06       30.90      7.24 o 
   1   5   4     1219.53     1292.90     20.67 o 
   3   5   4     3132.82     3010.11     39.25 o 
   5   5   4        3.98       10.33      4.31 o 
   7   5   4      831.57      811.74     12.05 o 
   9   5   4      844.07      779.08     11.89 o 
  11   5   4     3623.95     3615.86     39.70 o 
  13   5   4     1654.92     1433.76     17.37 o 
  15   5   4     2691.06     2723.23     41.77 o 
  17   5   4       94.19       86.63      7.14 o 
 -20   6   4       31.02       10.73     10.29 o 
 -18   6   4        0.14        6.32      9.73 o 
 -16   6   4        0.04        1.26      9.91 o 
 -14   6   4       11.52       19.61      8.81 o 
 -12   6   4     1933.95     1890.15     40.75 o 
 -10   6   4     2066.94     2009.73     34.67 o 
  -8   6   4     3885.85     3862.64     62.90 o 
  -6   6   4     2046.52     1894.98     31.63 o 
  -4   6   4     9055.15     8853.94    136.82 o 
  -2   6   4     2969.49     2746.91     33.96 o 
   0   6   4        9.25        8.52      3.89 o 
   2   6   4      980.31     1057.34     23.49 o 
   4   6   4       15.28       14.52      4.77 o 
   6   6   4      405.78      349.90      8.90 o 
   8   6   4       16.89       30.75      3.94 o 
  10   6   4     1421.31     1321.61     16.75 o 
  12   6   4       11.44       20.85      3.35 o 
  14   6   4      164.74      194.29     11.24 o 
  16   6   4        1.26        1.78      5.57 o 
 -17   7   4       32.65       41.88     10.23 o 
 -15   7   4       56.77       71.86      9.35 o 
 -13   7   4     1017.42     1137.48     25.21 o 
 -11   7   4     2245.55     2046.73     42.40 o 
  -9   7   4       21.70       21.32      8.06 o 
  -7   7   4      984.02      991.28     22.12 o 
  -5   7   4     1174.26     1135.12     21.53 o 
  -3   7   4      156.85      199.05     11.18 o 
  -1   7   4     1314.51     1423.80     19.59 o 
   1   7   4        0.48        2.48      4.45 o 
   3   7   4      124.62      186.40     40.60 o 
   5   7   4      107.18      124.97      8.75 o 
   7   7   4      657.20      628.99     12.75 o 
   9   7   4      241.11      312.65     14.18 o 
  11   7   4      665.89      692.86     14.63 o 
  13   7   4      513.14      519.70     38.06 o 
  15   7   4       44.89       53.76     11.73 o 
 -14   8   4        5.80        8.02      8.24 o 
 -12   8   4       87.13       89.88     11.17 o 
 -10   8   4      755.31      837.41     22.74 o 
  -8   8   4      947.39      933.44     23.69 o 
  -6   8   4        0.16        1.70      8.16 o 
  -4   8   4      712.15      701.13     21.76 o 
  -2   8   4      583.54      592.43     12.38 o 
   0   8   4       28.00       32.74      6.34 o 
   2   8   4       23.79       27.31     12.49 o 
   4   8   4        7.15        9.38      5.93 o 
   6   8   4       26.71       26.54      9.52 o 
   8   8   4       21.00       16.47      6.24 o 
  10   8   4      380.64      361.94     15.27 o 
  12   8   4      240.75      197.16     16.05 o 
  -9   9   4     1869.97     1871.46     56.19 o 
  -7   9   4      428.10      409.58     21.53 o 
  -5   9   4      417.19      400.15     29.45 o 
  -3   9   4       31.34       34.36     11.15 o 
  -1   9   4      412.77      505.20     31.65 o 
   1   9   4      149.65      196.18     33.87 o 
   3   9   4      126.25      123.13      9.62 o 
   5   9   4       35.10       44.19     14.15 o 
   7   9   4       60.88       89.13     10.24 o 
 -23   1   5      268.32      291.31     15.51 o 
 -21   1   5      534.07      582.84     14.96 o 
 -19   1   5     1395.92     1477.86     21.65 o 
 -17   1   5      757.73      704.95     13.87 o 
 -15   1   5        8.41        7.88      5.41 o 
 -13   1   5      350.10      351.99      9.86 o 
 -11   1   5        1.48        1.65      3.90 o 
  -9   1   5       23.88       27.53      4.91 o 
  -7   1   5    11483.53    12151.14    163.98 o 
  -5   1   5    12589.89    12632.87    190.76 o 
  -3   1   5    11972.25    11668.32    144.85 o 
  -1   1   5     5199.73     5416.02     46.18 o 
   1   1   5     7217.28     7292.71    108.63 o 
   3   1   5     4730.25     4759.87     33.40 o 
   5   1   5        1.06       12.88      1.55 o 
   7   1   5     2168.79     2159.38     30.31 o 
   9   1   5      352.64      335.46      5.01 o 
  11   1   5      703.44      748.56      9.11 o 
  13   1   5     1639.96     1688.53     16.65 o 
  15   1   5     2328.73     2213.42     25.31 o 
  17   1   5     1727.11     1679.36     19.81 o 
  19   1   5       17.41       38.15      4.89 o 
  21   1   5        5.96        5.06      4.55 o 
 -24   2   5        8.22        9.31      5.51 o 
 -22   2   5      433.96      479.80     16.29 o 
 -20   2   5      171.01      174.54     10.74 o 
 -18   2   5     1086.77     1063.51     16.89 o 
 -16   2   5     1760.52     1706.18     22.04 o 
 -14   2   5      902.80      905.94     18.67 o 
 -12   2   5      342.04      426.89     10.93 o 
 -10   2   5     1411.59     1622.66     19.75 o 
  -8   2   5     4330.14     4533.32     57.12 o 
  -6   2   5     8678.88     8758.96    111.91 o 
  -4   2   5    20269.82    21590.29    310.47 o 
  -2   2   5    24135.90    26091.47    443.40 o 
   0   2   5     9613.67     9570.25    101.42 o 
   2   2   5    14563.08    14626.52    212.52 o 
   4   2   5     1622.54     2030.56     27.10 o 
   6   2   5     1144.92     1172.88      8.55 o 
   8   2   5        1.45       14.83      3.04 o 
  10   2   5     6229.93     6039.91     68.44 o 
  12   2   5      117.70      139.90      4.54 o 
  14   2   5       67.75       63.74      6.34 o 
  16   2   5      115.99      122.72      8.52 o 
  18   2   5      361.76      354.77     12.40 o 
  20   2   5        9.82        2.64      5.07 o 
 -23   3   5     1008.19      934.37     30.15 o 
 -21   3   5      570.27      542.28     19.06 o 
 -19   3   5       59.83       65.80      7.87 o 
 -17   3   5      826.66      850.79     16.42 o 
 -15   3   5     1667.04     1648.05     23.65 o 
 -13   3   5     2508.22     2437.63     36.30 o 
 -11   3   5      719.42      831.11     16.46 o 
  -9   3   5     2236.77     2265.92     27.53 o 
  -7   3   5     2436.78     2547.81     33.90 o 
  -5   3   5     2575.08     2537.82     35.46 o 
  -3   3   5     4185.80     4261.69     42.64 o 
  -1   3   5    31980.36    33103.15    573.58 o 
   1   3   5     1473.16     1696.04     15.02 o 
   3   3   5     8002.40     8290.19     86.28 o 
   5   3   5     1536.73     1594.62     14.41 o 
   7   3   5     2999.78     3002.27     33.08 o 
   9   3   5       14.34       18.83      3.04 o 
  11   3   5      363.30      369.68      6.88 o 
  13   3   5      641.62      576.10     10.33 o 
  15   3   5     2130.50     2317.73     50.85 o 
  17   3   5      190.90      243.33      9.13 o 
  19   3   5       99.30       75.00     10.12 o 
 -22   4   5       92.28       75.98     13.05 o 
 -20   4   5      772.90      795.09     26.37 o 
 -18   4   5       46.58       38.01      4.23 o 
 -16   4   5     1942.42     1805.11     73.97 o 
 -14   4   5     1388.66     1111.10     88.54 o 
 -12   4   5       36.19       38.54      7.82 o 
 -10   4   5        3.17       -3.43      5.86 o 
  -8   4   5    10311.97     9774.04    174.60 o 
  -6   4   5     1028.45     1039.66     17.73 o 
  -4   4   5     7015.93     7002.99    101.05 o 
  -2   4   5     1532.10     1538.05     15.72 o 
   0   4   5    23979.62    23159.37    403.39 o 
   2   4   5      551.23      585.22     11.24 o 
   4   4   5      272.12      283.73      6.51 o 
   6   4   5       10.67        9.17      3.37 o 
   8   4   5     1866.16     1773.16     16.74 o 
  10   4   5       77.51       67.28      4.41 o 
  12   4   5     1099.98     1073.14     12.29 o 
  14   4   5      699.54      715.73     12.00 o 
  16   4   5      418.05      417.94     12.32 o 
  18   4   5      101.34       74.02      8.75 o 
 -21   5   5      773.85      795.63     31.68 o 
 -19   5   5      115.20      128.75     12.97 o 
 -17   5   5        9.99       19.25     11.08 o 
 -15   5   5       12.45       21.55      9.23 o 
 -13   5   5       15.80       19.12      8.16 o 
 -11   5   5      787.32      801.30     27.67 o 
  -9   5   5      290.20      337.49     24.00 o 
  -7   5   5     1071.00     1001.06     21.13 o 
  -5   5   5      209.87      192.02     10.56 o 
  -3   5   5      714.84      900.99     13.12 o 
  -1   5   5       17.49       39.70     11.34 o 
   1   5   5     1419.94     1373.68     20.56 o 
   3   5   5      131.79      154.61      7.21 o 
   5   5   5      857.62      816.82     12.48 o 
   7   5   5        0.11        2.82      3.07 o 
   9   5   5      302.34      333.72     10.06 o 
  11   5   5       35.54       42.57      5.19 o 
  13   5   5     1003.82     1121.78     17.15 o 
  15   5   5       10.71       -3.46      4.32 o 
  17   5   5        0.21        2.58      7.32 o 
 -20   6   5        2.35        0.81      8.85 o 
 -18   6   5      388.81      413.23     19.67 o 
 -16   6   5       77.03       74.04     10.36 o 
 -14   6   5      190.01      214.78     26.48 o 
 -12   6   5      137.74      121.53     15.03 o 
 -10   6   5       72.25       77.22     11.35 o 
  -8   6   5     1110.36     1140.24     20.91 o 
  -6   6   5     3723.22     3627.44     50.06 o 
  -4   6   5     1485.68     1348.87     24.63 o 
  -2   6   5     8779.82     8610.35    127.34 o 
   0   6   5     2860.42     2878.60     41.50 o 
   2   6   5      380.81      383.30     13.06 o 
   4   6   5       16.97        6.79      4.01 o 
   6   6   5      747.00      735.27     15.83 o 
   8   6   5       11.56       20.41      3.21 o 
  10   6   5       60.67       69.14      5.10 o 
  12   6   5      234.04      209.55      7.43 o 
  14   6   5      476.01      496.04     12.03 o 
  16   6   5      770.32      803.32     20.30 o 
 -17   7   5        0.01        8.22      8.78 o 
 -15   7   5       46.87       42.12     10.85 o 
 -13   7   5       30.25       32.53      9.12 o 
 -11   7   5      224.12      274.59     27.89 o 
  -9   7   5      374.19      346.42     20.92 o 
  -7   7   5      239.01      280.72     14.97 o 
  -5   7   5       34.09       27.64      7.69 o 
  -3   7   5        0.19       -1.73      3.59 o 
  -1   7   5      233.26      238.74     11.74 o 
   1   7   5      440.97      441.79     12.17 o 
   3   7   5      174.66      185.34     11.19 o 
   5   7   5        3.23        2.28      4.65 o 
   7   7   5      295.85      286.59     13.18 o 
   9   7   5       18.99       15.48      5.43 o 
  11   7   5       10.65       13.25      6.11 o 
  13   7   5      546.47      587.04     14.48 o 
 -14   8   5       12.62        3.15      7.06 o 
 -12   8   5        0.62       -4.33      7.69 o 
 -10   8   5       23.85       24.33      8.28 o 
  -8   8   5      104.66      141.55     12.20 o 
  -6   8   5     2065.25     1891.68     37.27 o 
  -4   8   5     1719.78     1834.21     40.99 o 
  -2   8   5      835.40      760.82     20.77 o 
   0   8   5      621.88      655.89     42.51 o 
   2   8   5     1523.46     1429.84     27.18 o 
   4   8   5      142.56      181.99     11.46 o 
   6   8   5      332.92      373.66     15.38 o 
   8   8   5       98.51       67.00      6.90 o 
  10   8   5      156.04      123.74      8.77 o 
  -9   9   5        5.22        5.60     11.13 o 
  -7   9   5        0.04       -0.81      8.62 o 
  -5   9   5      560.04      574.05     31.97 o 
  -3   9   5     1096.03     1167.19     32.13 o 
  -1   9   5       10.64        0.19     21.65 o 
   1   9   5       52.70       38.07      9.49 o 
   3   9   5      111.10      183.83     35.08 o 
   5   9   5       17.04       16.21      6.50 o 
   7   9   5        2.53       -8.41     15.82 o 
 -24   0   6     1899.98     1757.64     46.57 o 
 -22   0   6      169.94      139.37     10.39 o 
 -20   0   6        9.37       12.54      6.92 o 
 -18   0   6     2262.63     1969.97     42.92 o 
 -16   0   6      614.69      749.77     26.23 o 
 -14   0   6    13816.35    14345.51    317.09 o 
 -12   0   6     1124.08     1171.95     25.40 o 
 -10   0   6     8741.81     9196.21    216.11 o 
  -8   0   6     2572.69     2895.24     79.11 o 
  -6   0   6    19933.14    19651.39    601.27 o 
  -4   0   6    49953.37    43026.93   1307.87 o 
  -2   0   6    33882.73    31457.19   1303.30 o 
   0   0   6       17.13        8.57      4.58 o 
   2   0   6      541.82      627.92     23.32 o 
   4   0   6      251.10      193.21      5.77 o 
   6   0   6    58939.03    56948.55   1964.66 o 
   8   0   6      155.22      124.20      4.92 o 
  10   0   6      101.52      124.09      5.53 o 
  12   0   6     3540.62     3477.62     41.99 o 
  14   0   6      131.00      142.70      6.34 o 
  16   0   6        5.29        9.37      6.48 o 
  18   0   6     3521.77     3261.93     52.77 o 
  20   0   6      289.61      264.65     14.92 o 
 -23   1   6      287.55      265.27     11.39 o 
 -21   1   6     1103.13     1176.44     21.85 o 
 -19   1   6      411.83      360.23     12.74 o 
 -17   1   6     8046.37     7761.66    113.95 o 
 -15   1   6       84.83       62.14      7.08 o 
 -13   1   6     1210.30     1308.11     22.05 o 
 -11   1   6     4843.47     5098.01     71.63 o 
  -9   1   6     1233.54     1108.33     15.03 o 
  -7   1   6      133.21      191.31      4.72 o 
  -5   1   6     3754.44     4024.38     39.85 o 
  -3   1   6     6432.86     6763.75     72.38 o 
  -1   1   6      122.80       73.09      2.11 o 
   1   1   6     9042.95     9138.96    113.65 o 
   3   1   6     5383.09     5808.92     55.74 o 
   5   1   6     1518.58     1553.26     10.34 o 
   7   1   6      194.97      238.79      5.82 o 
   9   1   6        7.23       12.51      1.83 o 
  11   1   6       82.53       81.97      3.38 o 
  13   1   6     1651.72     1621.77     22.03 o 
  15   1   6     1034.14     1100.96     14.36 o 
  17   1   6      909.78      826.09     14.77 o 
  19   1   6      309.82      383.53     12.28 o 
 -24   2   6        1.69        4.31      5.09 o 
 -22   2   6     1641.51     1542.69     27.63 o 
 -20   2   6     1177.67     1162.84     19.39 o 
 -18   2   6     1118.95     1099.74     18.00 o 
 -16   2   6     2968.85     3165.67     50.64 o 
 -14   2   6      416.01      424.14     11.92 o 
 -12   2   6     3857.14     4107.76     50.47 o 
 -10   2   6     3659.17     3426.87     38.86 o 
  -8   2   6     4497.85     4952.54     61.66 o 
  -6   2   6        1.32       24.15     10.58 o 
  -4   2   6     3957.61     4056.99     36.91 o 
  -2   2   6    45197.96    45583.04    999.45 o 
   0   2   6       29.90       70.10      4.26 o 
   2   2   6    27698.99    28565.27    515.19 o 
   4   2   6    18126.75    18188.42    335.56 o 
   6   2   6     4930.09     4965.18     38.49 o 
   8   2   6      533.45      524.61      9.06 o 
  10   2   6      125.54      140.55     13.32 o 
  12   2   6      276.67      308.84      7.76 o 
  14   2   6        4.94        3.84      3.90 o 
  16   2   6        0.11        1.67      4.25 o 
  18   2   6       16.90       25.31      5.32 o 
  20   2   6      864.27      847.94     16.99 o 
 -23   3   6      392.52      336.72     12.55 o 
 -21   3   6      157.88      162.28     12.46 o 
 -19   3   6       69.00       71.06      9.28 o 
 -17   3   6     2766.23     2650.75     57.96 o 
 -15   3   6      279.37      223.19     16.65 o 
 -13   3   6     1344.05     1432.35     24.90 o 
 -11   3   6      777.06      867.58     15.32 o 
  -9   3   6      103.20      135.39      7.17 o 
  -7   3   6      112.09      118.32      3.95 o 
  -5   3   6    21526.64    21985.27    388.13 o 
  -3   3   6     2601.51     2442.21     23.56 o 
  -1   3   6    26198.71    27552.30    400.26 o 
   1   3   6      497.09      520.54     10.99 o 
   3   3   6      216.71      195.82      7.57 o 
   5   3   6     5914.76     5976.14     51.38 o 
   7   3   6     1502.75     1449.14     12.21 o 
   9   3   6       10.54       14.43      3.81 o 
  11   3   6      154.66      162.94      4.66 o 
  13   3   6       51.68       52.85      4.59 o 
  15   3   6        6.73        7.26      3.58 o 
  17   3   6      466.37      478.66     14.54 o 
  19   3   6      235.96      282.78     13.94 o 
 -22   4   6        7.24        9.35      8.97 o 
 -20   4   6     2068.11     2029.80     43.57 o 
 -18   4   6       61.41       74.70      4.93 o 
 -16   4   6      488.50      406.01     33.59 o 
 -14   4   6     1472.12     1385.54     62.02 o 
 -12   4   6     2948.97     3015.91     49.63 o 
 -10   4   6      542.77      514.63     15.04 o 
  -8   4   6     1964.93     1786.65     53.27 o 
  -6   4   6     4009.92     4033.95     41.73 o 
  -4   4   6      292.01      248.56      5.54 o 
  -2   4   6     3586.84     3572.51     31.68 o 
   0   4   6      357.29      394.89      8.58 o 
   2   4   6     1511.11     1415.18     18.52 o 
   4   4   6     2144.93     2189.85     24.08 o 
   6   4   6      180.80      205.41      9.00 o 
   8   4   6      424.90      436.84      8.33 o 
  10   4   6      876.15      866.82     10.68 o 
  12   4   6        6.18       12.75      4.51 o 
  14   4   6     1371.95     1291.54     17.87 o 
  16   4   6      196.10      126.66      7.13 o 
  18   4   6      382.06      440.08     16.69 o 
 -21   5   6     1520.86     1457.46     47.28 o 
 -19   5   6      126.24      126.12     19.74 o 
 -17   5   6      416.26      428.54     31.52 o 
 -15   5   6        4.93       13.95      8.88 o 
 -13   5   6       71.26       82.94      9.18 o 
 -11   5   6     1675.51     1687.97     34.60 o 
  -9   5   6     4208.79     3847.76    142.43 o 
  -7   5   6     1169.73     1115.39     26.70 o 
  -5   5   6     5061.50     4942.10     68.88 o 
  -3   5   6     2012.28     1947.09     22.10 o 
  -1   5   6    12004.04    11627.13    176.22 o 
   1   5   6    10386.07     9755.52    140.62 o 
   3   5   6    16678.87    16622.90    320.33 o 
   5   5   6      774.86      697.86     10.00 o 
   7   5   6       47.33       51.41      5.18 o 
   9   5   6      452.35      412.06      8.59 o 
  11   5   6      117.84      163.21      6.46 o 
  13   5   6        2.71       -3.62      3.62 o 
  15   5   6        5.80        5.66      3.43 o 
  17   5   6        5.52        9.18      5.25 o 
 -20   6   6      285.72      269.63     20.13 o 
 -18   6   6     1307.59     1275.69     39.69 o 
 -16   6   6      515.94      513.29     23.48 o 
 -14   6   6        0.39        3.26     10.78 o 
 -12   6   6      423.79      400.87     18.93 o 
 -10   6   6      482.46      465.16     25.92 o 
  -8   6   6        0.02       -3.88      6.31 o 
  -6   6   6      544.07      561.03     15.63 o 
  -4   6   6      575.09      541.71     17.10 o 
  -2   6   6     1399.46     1438.91     33.57 o 
   0   6   6      973.26      955.72     17.60 o 
   2   6   6     3164.79     3165.17     54.80 o 
   4   6   6      140.65      133.37      8.58 o 
   6   6   6       83.48       96.50      6.07 o 
   8   6   6        0.68        3.23      3.57 o 
  10   6   6        6.42       15.89      3.96 o 
  12   6   6       84.67       96.36      4.84 o 
  14   6   6      331.35      321.44     12.84 o 
 -17   7   6      253.37      213.78     19.45 o 
 -15   7   6       99.43      119.25     17.79 o 
 -13   7   6      717.43      720.20     27.65 o 
 -11   7   6       41.99       63.69      9.54 o 
  -9   7   6      106.76      134.16      9.42 o 
  -7   7   6     1627.62     1600.25     29.67 o 
  -5   7   6     3126.78     3046.95     48.14 o 
  -3   7   6      213.94      210.47      7.47 o 
  -1   7   6     3296.04     3097.05     59.62 o 
   1   7   6        4.52        1.63      4.88 o 
   3   7   6       66.48       37.43      9.33 o 
   5   7   6     2667.74     2720.28     38.09 o 
   7   7   6     2057.19     1987.30     24.97 o 
   9   7   6        1.95        3.28      3.40 o 
  11   7   6      156.83      177.32     13.66 o 
  13   7   6      184.54      147.88      9.82 o 
 -14   8   6      267.74      296.15     17.91 o 
 -12   8   6      171.89      168.47     13.61 o 
 -10   8   6        0.02       -4.37      6.75 o 
  -8   8   6      147.79      161.38     16.06 o 
  -6   8   6      275.34      274.00     22.96 o 
  -4   8   6        2.12        8.27      8.28 o 
  -2   8   6      128.68      115.29     15.46 o 
   0   8   6        0.09        3.67      4.99 o 
   2   8   6     2376.13     2485.91     47.29 o 
   4   8   6       20.13       27.26      8.91 o 
   6   8   6      176.76      157.08      9.87 o 
   8   8   6        0.06        9.26      6.30 o 
  10   8   6       87.38       93.93      8.02 o 
  -9   9   6      102.83      118.06     12.75 o 
  -7   9   6        1.60        1.14      6.65 o 
  -5   9   6        3.99       11.89      8.66 o 
  -3   9   6      244.69      244.45     16.09 o 
  -1   9   6       79.35       53.83     22.25 o 
   1   9   6      738.52      625.99     30.88 o 
   3   9   6      870.57      946.18     28.24 o 
   5   9   6       52.63       28.12      7.03 o 
 -25   1   7      149.94      141.07     15.34 o 
 -23   1   7       93.78       80.39     10.54 o 
 -21   1   7       68.76       67.53      9.35 o 
 -19   1   7     1824.14     1934.42     38.65 o 
 -17   1   7     3357.98     3335.50     48.23 o 
 -15   1   7     9089.81     8936.73    135.17 o 
 -13   1   7      225.30      252.47     13.33 o 
 -11   1   7      442.68      413.93     10.91 o 
  -9   1   7     2503.23     3182.90     42.19 o 
  -7   1   7      213.62      223.59      7.93 o 
  -5   1   7       87.95      121.32     10.74 o 
  -3   1   7     7536.05     7716.47     85.32 o 
  -1   1   7    18370.89    19446.17    259.67 o 
   1   1   7    37179.48    38847.23    704.35 o 
   3   1   7     2699.48     2725.54     26.22 o 
   5   1   7     5119.41     5220.90     41.94 o 
   7   1   7       38.88       26.10      2.15 o 
   9   1   7      903.48      943.14     12.89 o 
  11   1   7      434.23      432.25      7.87 o 
  13   1   7       98.31       94.68      3.68 o 
  15   1   7      119.64      143.23      5.01 o 
  17   1   7      476.01      457.03     12.09 o 
  19   1   7       58.11       52.09      7.14 o 
 -24   2   7      216.87      246.72     13.76 o 
 -22   2   7      221.79      186.26      9.57 o 
 -20   2   7      205.35      210.63      9.03 o 
 -18   2   7      127.03      126.87      7.12 o 
 -16   2   7     1268.76     1360.02     28.22 o 
 -14   2   7      113.63      120.15     11.36 o 
 -12   2   7        3.10        0.22      3.98 o 
 -10   2   7      579.40      567.76     20.02 o 
  -8   2   7    11021.73    12104.42    172.62 o 
  -6   2   7     1149.58     1042.32     13.62 o 
  -4   2   7       38.12       55.74      2.77 o 
  -2   2   7     3192.50     3632.83     34.04 o 
   0   2   7     7638.54     7372.68     67.22 o 
   2   2   7     3571.57     3829.08     34.73 o 
   4   2   7     1058.58     1062.45      9.98 o 
   6   2   7     1205.16     1186.83     13.35 o 
   8   2   7      393.09      409.28      5.99 o 
  10   2   7     1239.12     1212.54     18.00 o 
  12   2   7        3.28        0.94      2.59 o 
  14   2   7       96.66       84.63      4.62 o 
  16   2   7        6.94       17.68      4.13 o 
  18   2   7      108.68      121.52      8.81 o 
 -23   3   7       35.69       31.74      9.97 o 
 -21   3   7     1723.40     1801.91     39.31 o 
 -19   3   7      307.22      300.54     10.65 o 
 -17   3   7     1203.16     1178.30     18.98 o 
 -15   3   7      111.50      117.97      9.68 o 
 -13   3   7     8060.63     7741.14    119.87 o 
 -11   3   7      705.72      716.67     13.98 o 
  -9   3   7        0.02        3.58      4.02 o 
  -7   3   7     1354.24     1486.16     14.13 o 
  -5   3   7    11249.16    11468.29    152.75 o 
  -3   3   7      383.02      294.11      5.87 o 
  -1   3   7      532.09      497.74      6.42 o 
   1   3   7      635.41      681.11      9.11 o 
   3   3   7    28740.23    28973.31    488.21 o 
   5   3   7       19.43       18.54      2.98 o 
   7   3   7        7.30       11.70      3.37 o 
   9   3   7      211.52      217.79      6.24 o 
  11   3   7      221.46      216.88      6.35 o 
  13   3   7      593.60      547.52      9.86 o 
  15   3   7        5.50       14.58      4.41 o 
  17   3   7       83.86      103.00     11.54 o 
 -22   4   7      188.55      195.73     16.11 o 
 -20   4   7     1351.81     1453.40     32.72 o 
 -18   4   7     1009.20      880.33     50.03 o 
 -16   4   7      288.40      207.50     37.77 o 
 -14   4   7     3241.41     3301.97     49.65 o 
 -12   4   7     1804.26     1790.04     34.86 o 
 -10   4   7       49.00       67.41      5.90 o 
  -8   4   7      636.86      634.86     18.03 o 
  -6   4   7     1987.01     1894.33     27.41 o 
  -4   4   7      968.73     1014.01     11.58 o 
  -2   4   7     3647.70     3585.31     34.76 o 
   0   4   7      832.72      846.82     11.63 o 
   2   4   7    13784.52    13614.49    209.76 o 
   4   4   7       96.53       86.45     10.11 o 
   6   4   7      633.55      574.10     15.43 o 
   8   4   7      508.70      549.98     17.19 o 
  10   4   7      320.68      381.62     11.55 o 
  12   4   7      563.16      540.85     13.35 o 
  14   4   7        5.32       16.57      3.82 o 
  16   4   7       53.45       70.66      4.95 o 
  18   4   7      190.82      198.06     11.78 o 
 -21   5   7      133.46      115.19     16.68 o 
 -19   5   7     1159.49     1172.38     39.76 o 
 -17   5   7      336.09      298.02     17.42 o 
 -15   5   7      122.48      120.97     12.42 o 
 -13   5   7       41.46       42.01      8.33 o 
 -11   5   7      653.00      570.43     20.03 o 
  -9   5   7      412.36      458.39     16.53 o 
  -7   5   7       22.83       24.13      7.10 o 
  -5   5   7      495.36      541.70     13.79 o 
  -3   5   7      577.16      554.33     12.25 o 
  -1   5   7       17.62       15.99      6.40 o 
   1   5   7     4034.92     3780.28     48.24 o 
   3   5   7      429.19      472.62     14.62 o 
   5   5   7       54.08       43.98      4.34 o 
   7   5   7        9.07       11.79      3.55 o 
   9   5   7      980.67      937.89     18.53 o 
  11   5   7        0.77        5.06      3.91 o 
  13   5   7      115.72       99.48      5.88 o 
  15   5   7       16.26       11.55      3.75 o 
 -20   6   7      106.10       98.64     15.20 o 
 -18   6   7     1324.84     1317.33     48.91 o 
 -16   6   7     2523.78     2494.11     64.79 o 
 -14   6   7     1223.08     1206.12     29.97 o 
 -12   6   7      629.98      625.55     35.76 o 
 -10   6   7        9.03       23.41      8.22 o 
  -8   6   7      549.18      569.13     15.08 o 
  -6   6   7      163.99      149.86      8.88 o 
  -4   6   7     3975.84     3904.83     55.07 o 
  -2   6   7      525.11      462.87      8.46 o 
   0   6   7     2340.40     2307.92     34.04 o 
   2   6   7     2229.02     2137.54     36.40 o 
   4   6   7     1852.74     2015.69     37.38 o 
   6   6   7        4.70       -2.00      3.37 o 
   8   6   7      560.79      466.92      9.54 o 
  10   6   7      634.07      655.34     15.65 o 
  12   6   7        2.03        8.90      4.91 o 
  14   6   7       38.98       56.87      6.45 o 
 -17   7   7      159.98      207.14     43.92 o 
 -15   7   7       36.74       36.74     11.61 o 
 -13   7   7      166.39      162.47     12.66 o 
 -11   7   7      338.92      400.02     16.37 o 
  -9   7   7       53.94       49.29      7.75 o 
  -7   7   7        9.77       15.73      6.47 o 
  -5   7   7      312.02      294.16     11.38 o 
  -3   7   7       87.64      125.61      8.46 o 
  -1   7   7      395.00      421.68     10.10 o 
   1   7   7       90.34      120.35      7.67 o 
   3   7   7       72.37       64.74      7.21 o 
   5   7   7      959.06      965.74     18.27 o 
   7   7   7      133.93      175.91     24.21 o 
   9   7   7      132.96      161.94      6.27 o 
  11   7   7        2.29        7.04      5.23 o 
 -14   8   7      223.67      263.59     18.15 o 
 -12   8   7      126.65      130.39     12.15 o 
 -10   8   7       16.45       16.71      8.86 o 
  -8   8   7       83.06       82.72     14.28 o 
  -6   8   7        5.80        8.05      7.05 o 
  -4   8   7       17.92       26.69      8.16 o 
  -2   8   7      733.99      744.78     16.29 o 
   0   8   7     2275.88     2226.22     37.06 o 
   2   8   7      477.53      506.85     15.35 o 
   4   8   7       46.24       46.62      5.76 o 
   6   8   7       43.64       57.79      7.69 o 
   8   8   7        2.32       -0.72      5.54 o 
  -9   9   7      195.11      260.23     15.36 o 
  -7   9   7       89.05       90.08     10.79 o 
  -5   9   7       53.92       47.11     12.05 o 
  -3   9   7      344.97      396.81     21.88 o 
  -1   9   7      627.40      692.87     35.53 o 
   1   9   7       13.03       27.54     10.02 o 
   3   9   7       62.10       57.43      9.04 o 
 -24   0   8      259.67      208.91     23.30 o 
 -22   0   8        8.03       -3.08     12.16 o 
 -20   0   8      521.16      545.04     61.63 o 
 -18   0   8     4346.12     4596.31    119.50 o 
 -16   0   8     2921.42     2804.99     59.96 o 
 -14   0   8    18836.60    18092.64    440.20 o 
 -12   0   8    12307.92    12845.53    301.88 o 
 -10   0   8      303.49      305.59     27.90 o 
  -8   0   8     1557.09     1731.06     34.61 o 
  -6   0   8     6693.18     6228.49     93.89 o 
  -4   0   8      424.30      347.05      6.16 o 
  -2   0   8       14.59        9.54      7.50 o 
   0   0   8      496.31      615.94      9.30 o 
   2   0   8      475.49      428.88     24.15 o 
   4   0   8    25607.13    24702.73    877.75 o 
   6   0   8    14987.00    14775.94    318.57 o 
   8   0   8     1939.12     1881.50     26.24 o 
  10   0   8      595.28      556.13     18.49 o 
  12   0   8     1289.67     1396.16     27.77 o 
  14   0   8       87.49       64.69      8.50 o 
  16   0   8      297.35      243.25     56.63 o 
  18   0   8       12.77       19.99     13.32 o 
 -25   1   8      607.00      660.46     43.76 o 
 -23   1   8      122.07      140.16     13.46 o 
 -21   1   8      775.90      779.59     29.81 o 
 -19   1   8     1229.92     1200.35     25.61 o 
 -17   1   8      520.31      502.33     15.19 o 
 -15   1   8      731.61      623.03     15.27 o 
 -13   1   8    11245.33    11313.02    188.91 o 
 -11   1   8    22875.84    21961.55    388.98 o 
  -9   1   8      772.54      742.71     12.46 o 
  -7   1   8     3385.60     3600.82     37.47 o 
  -5   1   8      356.27      458.78      6.47 o 
  -3   1   8        0.91       10.97      1.90 o 
  -1   1   8    13710.57    13839.96    177.13 o 
   1   1   8    14762.92    15238.79    186.56 o 
   3   1   8      639.90      541.89      7.65 o 
   5   1   8      347.07      389.52     10.60 o 
   7   1   8     5454.31     5227.29     58.29 o 
   9   1   8    12481.65    12377.08    122.81 o 
  11   1   8     1094.72     1142.79     10.44 o 
  13   1   8      590.60      576.53     11.59 o 
  15   1   8      329.47      369.80      6.99 o 
  17   1   8       25.12       17.18      4.69 o 
  19   1   8       41.01       33.96     10.79 o 
 -24   2   8      160.24      137.21     13.37 o 
 -22   2   8     1045.79     1049.48     27.13 o 
 -20   2   8      849.28      925.31     17.61 o 
 -18   2   8      332.43      366.10     15.52 o 
 -16   2   8      589.90      592.79     17.42 o 
 -14   2   8     5198.88     4925.86     73.20 o 
 -12   2   8      492.98      408.25     14.98 o 
 -10   2   8    25744.19    25124.61    459.61 o 
  -8   2   8     6410.74     6443.58     75.74 o 
  -6   2   8     6434.82     6810.72     76.79 o 
  -4   2   8        0.05        1.42      1.96 o 
  -2   2   8       92.72       72.46      3.91 o 
   0   2   8       78.56       78.82      4.74 o 
   2   2   8     8341.30     8371.83     79.46 o 
   4   2   8      112.85      127.66      8.27 o 
   6   2   8      996.48     1042.56     10.52 o 
   8   2   8     9874.21     9646.11     94.20 o 
  10   2   8     5933.08     5879.04     58.75 o 
  12   2   8      143.14      121.60      5.97 o 
  14   2   8       69.17       87.30      5.63 o 
  16   2   8      116.64      138.21      6.89 o 
  18   2   8        1.04       13.32     15.82 o 
 -23   3   8      189.91      185.91     14.51 o 
 -21   3   8       23.47       21.90      9.15 o 
 -19   3   8       37.44       34.43      4.79 o 
 -17   3   8     1402.86     1461.90     26.16 o 
 -15   3   8       53.65       57.82      7.23 o 
 -13   3   8     8349.98     8016.24    118.18 o 
 -11   3   8      355.17      295.72     16.71 o 
  -9   3   8        1.01        6.49      5.44 o 
  -7   3   8     4574.20     5010.31     49.54 o 
  -5   3   8     4760.68     4826.44     56.41 o 
  -3   3   8        9.19        5.55      2.75 o 
  -1   3   8      218.61      195.07      6.18 o 
   1   3   8     2642.75     2641.12     33.33 o 
   3   3   8      129.57      112.14      6.19 o 
   5   3   8    10492.36    10366.00    113.50 o 
   7   3   8     4740.93     4748.41     48.57 o 
   9   3   8      412.38      454.53      6.93 o 
  11   3   8      390.45      425.75     11.79 o 
  13   3   8      562.80      509.40     16.43 o 
  15   3   8        0.10        2.75      3.68 o 
  17   3   8        0.48        1.23      7.01 o 
 -22   4   8       16.12       12.56      8.44 o 
 -20   4   8        3.75       -4.77      7.99 o 
 -18   4   8      564.49      505.59     45.44 o 
 -16   4   8        0.17        0.96      2.29 o 
 -14   4   8     1611.40     1617.26     31.54 o 
 -12   4   8       15.62       23.69      5.62 o 
 -10   4   8      266.01      322.12     12.02 o 
  -8   4   8     3031.52     3002.78     32.93 o 
  -6   4   8     1810.60     1967.28     26.08 o 
  -4   4   8      941.93      908.17     12.77 o 
  -2   4   8      738.19      731.20      9.98 o 
   0   4   8        9.31       13.93      2.65 o 
   2   4   8    11152.79    11180.13    159.59 o 
   4   4   8     1799.46     1780.82     20.77 o 
   6   4   8    16382.62    16198.93    220.12 o 
   8   4   8       90.96      103.55      7.86 o 
  10   4   8      326.47      345.58      7.82 o 
  12   4   8     1944.56     1795.29     26.50 o 
  14   4   8      606.37      608.06     13.53 o 
  16   4   8       26.66       10.03      5.33 o 
 -21   5   8      484.15      473.20     25.53 o 
 -19   5   8      580.50      525.30     24.19 o 
 -17   5   8     1499.55     1492.99     37.68 o 
 -15   5   8       14.11       41.27     14.83 o 
 -13   5   8      481.95      498.15     19.20 o 
 -11   5   8     3390.96     3271.91     61.39 o 
  -9   5   8    16682.86    16281.69    335.05 o 
  -7   5   8      483.92      444.65     16.72 o 
  -5   5   8      764.59      727.07     20.41 o 
  -3   5   8        2.97        3.39      3.26 o 
  -1   5   8     1076.28     1087.22     11.90 o 
   1   5   8     1294.46     1215.96     14.46 o 
   3   5   8     1910.66     1780.41     25.68 o 
   5   5   8       65.52       56.38      5.46 o 
   7   5   8     3276.75     3085.14     33.28 o 
   9   5   8     2451.74     2537.59     37.55 o 
  11   5   8      172.97      159.20      6.29 o 
  13   5   8        2.58       -3.77      4.03 o 
  15   5   8       22.45       22.87      5.12 o 
 -18   6   8      932.18      998.11     35.58 o 
 -16   6   8       20.18        9.90     10.15 o 
 -14   6   8     1158.46     1146.94     30.37 o 
 -12   6   8      104.95      131.62     11.15 o 
 -10   6   8     1536.50     1563.39     31.71 o 
  -8   6   8      251.00      288.50     11.13 o 
  -6   6   8       14.58       22.01      5.78 o 
  -4   6   8       22.66       43.16      7.70 o 
  -2   6   8     1223.24     1178.95     16.66 o 
   0   6   8       87.69       76.98      6.85 o 
   2   6   8     1669.70     1574.09     35.37 o 
   4   6   8       43.20       19.22      5.09 o 
   6   6   8     2318.05     2455.57     28.69 o 
   8   6   8      271.04      278.47      8.69 o 
  10   6   8     1663.36     1702.26     28.80 o 
  12   6   8       17.22       19.33      4.20 o 
  14   6   8       55.16       68.07      7.60 o 
 -17   7   8     1632.78     1552.54     42.83 o 
 -15   7   8      925.36      909.22     34.59 o 
 -13   7   8     2938.79     2923.44     52.71 o 
 -11   7   8      558.90      515.72     16.78 o 
  -9   7   8       49.57       62.25      9.38 o 
  -7   7   8     2401.80     2398.07     41.38 o 
  -5   7   8       48.39       46.85      8.65 o 
  -3   7   8      105.06       97.80      7.49 o 
  -1   7   8       82.10       90.76      5.49 o 
   1   7   8      146.45      167.28      8.26 o 
   3   7   8       20.31       10.86      6.63 o 
   5   7   8     4895.34     4785.13     68.41 o 
   7   7   8      887.45      942.64     27.41 o 
   9   7   8       79.78       84.78      7.49 o 
  11   7   8       45.15       46.67      7.32 o 
 -14   8   8      464.39      482.93     21.13 o 
 -12   8   8       37.33       14.66      9.81 o 
 -10   8   8      490.95      499.43     22.24 o 
  -8   8   8       52.86       65.44     11.96 o 
  -6   8   8       84.63       82.00     10.15 o 
  -4   8   8        2.97       -3.54      6.37 o 
  -2   8   8      101.74      108.47     11.73 o 
   0   8   8      418.54      421.94     18.35 o 
   2   8   8      756.25      709.08     27.78 o 
   4   8   8        3.61       23.66      6.99 o 
   6   8   8      143.09      201.66     21.43 o 
   8   8   8      213.95      218.75     18.15 o 
  -7   9   8        8.29       21.95      9.63 o 
  -5   9   8      155.57      173.65     13.44 o 
  -3   9   8       14.21       22.65      9.77 o 
  -1   9   8      200.80      212.42     14.11 o 
   1   9   8       63.05       43.87      6.21 o 
   3   9   8      313.76      398.07     29.98 o 
 -23   1   9      466.28      477.45     20.79 o 
 -21   1   9       27.45       40.77      8.91 o 
 -19   1   9      170.62      173.09     15.23 o 
 -17   1   9     1562.23     1660.88     26.68 o 
 -15   1   9     2972.04     2920.77     50.00 o 
 -13   1   9     9597.86     9509.22    149.14 o 
 -11   1   9     4389.96     4440.09     64.38 o 
  -9   1   9     1957.19     1980.94     26.84 o 
  -7   1   9     1587.20     1719.88     18.53 o 
  -5   1   9     5379.60     5818.82     75.53 o 
  -3   1   9        3.08       38.36      3.09 o 
  -1   1   9     1357.32     1383.84     30.29 o 
   1   1   9       98.47       94.02      2.26 o 
   3   1   9     5907.73     5859.50    110.47 o 
   5   1   9      122.68      127.56      2.97 o 
   7   1   9      989.57     1023.91     20.11 o 
   9   1   9       10.83       10.86      1.48 o 
  11   1   9      113.99      122.49      5.97 o 
  13   1   9     1174.19     1092.61     12.97 o 
  15   1   9      562.01      656.73     13.43 o 
  17   1   9      258.31      246.24     20.04 o 
 -24   2   9      141.66      133.38     13.81 o 
 -22   2   9       24.18       21.58      8.40 o 
 -20   2   9     1093.09     1122.45     26.79 o 
 -18   2   9      163.60      182.67     12.70 o 
 -16   2   9       85.08       95.75      9.47 o 
 -14   2   9      116.34      132.12     10.13 o 
 -12   2   9     8809.48     9033.18    153.50 o 
 -10   2   9       26.39       28.76      6.45 o 
  -8   2   9       39.36       48.50      6.52 o 
  -6   2   9       47.32       62.31      4.07 o 
  -4   2   9       69.14       26.47      2.50 o 
  -2   2   9     9959.22    10586.39    132.90 o 
   0   2   9      443.51      519.41      9.30 o 
   2   2   9     2756.02     2902.24     21.51 o 
   4   2   9     2094.00     2233.14     49.18 o 
   6   2   9      427.38      438.24      7.69 o 
   8   2   9      176.66      226.90      6.82 o 
  10   2   9       16.25       34.12      4.08 o 
  12   2   9       61.84       37.55      4.45 o 
  14   2   9      813.39      821.80     12.12 o 
  16   2   9       25.53       41.73     10.32 o 
 -23   3   9      155.06      151.03     16.14 o 
 -21   3   9      601.15      599.21     21.42 o 
 -19   3   9      238.14      247.83      7.75 o 
 -17   3   9      958.07      954.81     20.20 o 
 -15   3   9     1929.91     2037.25     32.83 o 
 -13   3   9      154.07      125.84     10.12 o 
 -11   3   9     7703.23     7361.87     99.08 o 
  -9   3   9     1717.88     1794.64     25.66 o 
  -7   3   9     2937.51     2947.27     29.41 o 
  -5   3   9    15076.02    14953.85    228.67 o 
  -3   3   9      646.79      603.40     11.78 o 
  -1   3   9     1128.38     1105.57     11.07 o 
   1   3   9       71.84       79.82      3.93 o 
   3   3   9       94.01       88.10      6.37 o 
   5   3   9    11067.44    11382.82    132.10 o 
   7   3   9        0.10        3.58      4.01 o 
   9   3   9      172.51      158.16      7.18 o 
  11   3   9      853.78      857.78      9.19 o 
  13   3   9       59.38       59.56      4.09 o 
  15   3   9      482.29      418.09     20.55 o 
  17   3   9      257.68      263.72     37.06 o 
 -22   4   9      198.40      191.73     13.98 o 
 -20   4   9      134.10      147.36     12.83 o 
 -18   4   9     1661.66     1449.46    100.31 o 
 -16   4   9        6.92        7.34      4.15 o 
 -14   4   9     1797.15     1824.55     47.00 o 
 -12   4   9      922.41      970.40     11.79 o 
 -10   4   9     4434.23     4278.68     54.86 o 
  -8   4   9        4.29       13.67      5.27 o 
  -6   4   9      181.53      187.38     10.00 o 
  -4   4   9     3222.22     3318.37     34.52 o 
  -2   4   9     1661.50     1535.86     16.48 o 
   0   4   9      195.11      206.70      5.40 o 
   2   4   9       23.75       41.66      3.50 o 
   4   4   9      157.61      201.31      9.02 o 
   6   4   9     1002.64     1010.77     19.65 o 
   8   4   9      239.42      314.12     12.41 o 
  10   4   9      114.16      143.01      7.29 o 
  12   4   9      868.56      907.20     12.15 o 
  14   4   9      178.52      144.03      6.88 o 
  16   4   9       97.79       65.50      9.05 o 
 -21   5   9       60.58       81.17     13.28 o 
 -19   5   9        0.05       -1.37      8.20 o 
 -17   5   9       21.99       25.57     10.01 o 
 -15   5   9       57.18       57.09     10.80 o 
 -13   5   9     1298.39     1251.17     32.00 o 
 -11   5   9      621.43      594.32     20.14 o 
  -9   5   9     1088.28      905.27     62.61 o 
  -7   5   9      423.93      420.04     12.65 o 
  -5   5   9      277.92      286.63      8.38 o 
  -3   5   9      663.48      630.65      9.27 o 
  -1   5   9      155.46      174.65      4.92 o 
   1   5   9       60.93       89.15      4.50 o 
   3   5   9      629.09      642.10     13.08 o 
   5   5   9       58.79       43.71      5.66 o 
   7   5   9      714.17      853.10     15.45 o 
   9   5   9       41.65       43.10      4.44 o 
  11   5   9      171.30      181.41     11.06 o 
  13   5   9      415.34      457.61     17.78 o 
  15   5   9       51.14       25.49      7.29 o 
 -18   6   9       16.38       20.95     11.68 o 
 -16   6   9     2796.80     2775.68     62.07 o 
 -14   6   9     1158.11     1230.23     32.79 o 
 -12   6   9      128.73      135.82     14.02 o 
 -10   6   9      442.74      489.26     23.85 o 
  -8   6   9      719.02      752.81     17.13 o 
  -6   6   9      462.40      505.55     13.32 o 
  -4   6   9      204.29      207.23      9.80 o 
  -2   6   9      104.25      131.83     10.77 o 
   0   6   9       20.40       15.25      3.93 o 
   2   6   9        0.25       -0.14      4.95 o 
   4   6   9      556.85      626.29     13.80 o 
   6   6   9     1260.81     1299.64     24.93 o 
   8   6   9       75.48       92.73      6.28 o 
  10   6   9      381.61      342.64      8.59 o 
  12   6   9        1.60        4.66      3.61 o 
 -17   7   9        9.26       10.89     10.15 o 
 -15   7   9       72.96      103.05     14.08 o 
 -13   7   9        8.91       11.20      9.19 o 
 -11   7   9        0.58       10.75      7.81 o 
  -9   7   9       49.09       64.51      8.29 o 
  -7   7   9       15.21       23.47      7.23 o 
  -5   7   9      333.07      319.97     16.83 o 
  -3   7   9       13.33       22.76      6.07 o 
  -1   7   9      723.35      743.15     17.54 o 
   1   7   9        0.08        8.65      4.99 o 
   3   7   9      268.82      255.03     10.81 o 
   5   7   9       38.50       63.38      8.44 o 
   7   7   9        0.79        4.96      5.10 o 
   9   7   9       32.20       42.73      6.22 o 
 -12   8   9     1330.00     1313.22     34.24 o 
 -10   8   9       15.91       22.45      9.19 o 
  -8   8   9      389.74      444.53     32.62 o 
  -6   8   9       29.71       23.59      9.66 o 
  -4   8   9       84.68       81.48      9.42 o 
  -2   8   9      355.84      347.75     14.44 o 
   0   8   9       54.52       47.83      7.61 o 
   2   8   9      610.21      660.04     21.12 o 
   4   8   9      178.36      151.72     10.31 o 
   6   8   9        1.65        2.87      6.30 o 
  -7   9   9      182.46      256.92     46.64 o 
  -5   9   9        3.93        5.12      8.18 o 
  -3   9   9      335.95      351.59     20.10 o 
  -1   9   9       30.12       38.81      9.33 o 
 -24   0  10     2449.68     2482.32     72.68 o 
 -22   0  10      729.75      831.53     40.32 o 
 -20   0  10      232.39      299.07     18.00 o 
 -18   0  10     1123.46     1291.01     51.22 o 
 -16   0  10     2044.49     2075.36     73.70 o 
 -14   0  10      203.70      206.37     11.60 o 
 -12   0  10     1584.17     1613.89     37.79 o 
 -10   0  10     2453.00     2703.89     45.16 o 
  -8   0  10    56301.45    52334.48   1819.53 o 
  -6   0  10    14952.97    14940.35    301.79 o 
  -4   0  10     3350.73     3479.09     44.15 o 
  -2   0  10     1707.16     1996.02     22.40 o 
   0   0  10    20547.52    20847.18    369.98 o 
   2   0  10     6468.02     6318.30    154.90 o 
   4   0  10     1278.15     1329.12     36.64 o 
   6   0  10     1795.58     1695.54     44.97 o 
   8   0  10      565.31      569.53     40.81 o 
  10   0  10       11.09        7.08      7.07 o 
  12   0  10     5478.76     5094.19    110.47 o 
  14   0  10     1620.22     1771.25     43.87 o 
  16   0  10       62.02       40.81     10.88 o 
 -23   1  10      737.00      715.07     25.95 o 
 -21   1  10      271.60      306.86     17.01 o 
 -19   1  10      497.87      516.75     18.15 o 
 -17   1  10     1029.15     1065.98     20.03 o 
 -15   1  10      118.18      130.71     10.09 o 
 -13   1  10     4875.62     4829.53     66.11 o 
 -11   1  10     5772.17     5695.49     75.60 o 
  -9   1  10    13099.13    12956.30    192.04 o 
  -7   1  10    11226.91    10870.55    149.60 o 
  -5   1  10      384.77      458.99      6.05 o 
  -3   1  10     6109.71     6703.10     66.35 o 
  -1   1  10     4951.53     4295.26     44.54 o 
   1   1  10     4253.67     4214.64     42.31 o 
   3   1  10      144.02      129.44     11.08 o 
   5   1  10       60.81       54.66      1.70 o 
   7   1  10     2959.11     2926.57     45.74 o 
   9   1  10      176.32      161.19      6.77 o 
  11   1  10       13.40       16.15      2.14 o 
  13   1  10      445.73      479.37     12.86 o 
  15   1  10      256.49      311.79     17.52 o 
  17   1  10       23.53       29.79     13.74 o 
 -24   2  10       72.59       71.97      8.91 o 
 -22   2  10     2640.16     2702.64     63.23 o 
 -20   2  10      170.26      166.24     12.31 o 
 -18   2  10       12.90       19.46      7.34 o 
 -16   2  10      915.38      948.96     20.41 o 
 -14   2  10      143.87      152.14      9.01 o 
 -12   2  10       14.91       39.49     12.72 o 
 -10   2  10    20677.09    19322.53    327.23 o 
  -8   2  10      758.61      803.71     13.99 o 
  -6   2  10     2275.12     2293.11     26.32 o 
  -4   2  10     9283.86     9423.96    106.35 o 
  -2   2  10    16397.66    16550.02    247.32 o 
   0   2  10       77.61       64.68      3.64 o 
   2   2  10     1269.82     1327.66     19.80 o 
   4   2  10      894.42      874.30      9.38 o 
   6   2  10       28.80       41.47      5.18 o 
   8   2  10     3651.22     3613.16     42.52 o 
  10   2  10     4081.62     4155.05     64.51 o 
  12   2  10      123.64      118.28      2.78 o 
  14   2  10       15.73        7.45      8.57 o 
  16   2  10      720.05      767.43     92.44 o 
 -23   3  10       88.11       93.65     14.72 o 
 -21   3  10       14.98       18.90      9.55 o 
 -19   3  10      309.95      314.14     13.46 o 
 -17   3  10       24.90       28.03      7.21 o 
 -15   3  10      327.45      367.73     15.52 o 
 -13   3  10       11.91       19.46      6.65 o 
 -11   3  10     1996.60     1920.62     29.58 o 
  -9   3  10      914.30      944.71     14.76 o 
  -7   3  10    22652.11    22365.10    404.88 o 
  -5   3  10     5162.56     5273.83     64.29 o 
  -3   3  10     1297.42     1369.76     18.02 o 
  -1   3  10      142.33      166.22      4.71 o 
   1   3  10     1400.48     1389.42     13.50 o 
   3   3  10      200.08      210.24      5.90 o 
   5   3  10     1346.42     1324.42     13.34 o 
   7   3  10      367.18      356.02     10.31 o 
   9   3  10      322.44      290.68      4.24 o 
  11   3  10      699.66      640.20      7.37 o 
  13   3  10     2725.57     2758.59     75.97 o 
  15   3  10       51.91       42.98     10.46 o 
 -22   4  10       28.70       28.07      9.42 o 
 -20   4  10      166.77      160.36     14.93 o 
 -18   4  10      117.39      113.84     11.98 o 
 -16   4  10      200.70      217.17     10.90 o 
 -14   4  10      451.71      490.35     13.76 o 
 -12   4  10        0.06        2.22      4.05 o 
 -10   4  10     1826.85     1740.05     25.71 o 
  -8   4  10     3654.48     3389.18     43.99 o 
  -6   4  10    26330.79    25208.94    477.45 o 
  -4   4  10      242.22      251.22      6.47 o 
  -2   4  10     2430.41     2478.82     25.18 o 
   0   4  10      664.32      732.53      8.55 o 
   2   4  10     2377.26     2459.11     24.29 o 
   4   4  10       10.87       10.68      2.36 o 
   6   4  10       40.21       26.87      3.50 o 
   8   4  10       32.52       24.45      3.76 o 
  10   4  10      140.08      124.62      8.49 o 
  12   4  10     1098.55     1188.62     20.34 o 
  14   4  10      510.58      466.71     16.81 o 
 -21   5  10      420.29      428.75     24.11 o 
 -19   5  10        6.97       -0.16      8.27 o 
 -17   5  10      132.10      164.50     18.74 o 
 -15   5  10      392.21      410.65     29.46 o 
 -13   5  10      161.06      159.31     13.29 o 
 -11   5  10     3725.62     3347.30    247.63 o 
  -9   5  10     1080.80     1055.59     27.76 o 
  -7   5  10      323.95      290.35     13.91 o 
  -5   5  10     3098.41     3112.54     40.54 o 
  -3   5  10     6707.52     6837.80     81.37 o 
  -1   5  10        0.76        4.90      3.79 o 
   1   5  10      140.16      158.07      5.98 o 
   3   5  10      131.62      118.85     10.30 o 
   5   5  10      542.29      542.49     11.30 o 
   7   5  10       15.60       17.30      4.41 o 
   9   5  10     5834.07     5666.39     77.43 o 
  11   5  10      416.64      467.73      9.16 o 
  13   5  10      193.03      208.51     12.44 o 
 -18   6  10       72.70       77.46     14.12 o 
 -16   6  10      567.91      541.09     23.47 o 
 -14   6  10     2158.65     2150.17     52.40 o 
 -12   6  10      137.43      145.21     13.26 o 
 -10   6  10     2246.35     2240.78     50.54 o 
  -8   6  10      408.79      384.57     23.49 o 
  -6   6  10     2892.15     2817.33     42.50 o 
  -4   6  10     2206.72     2089.16     43.12 o 
  -2   6  10     1733.11     1867.57     31.85 o 
   0   6  10       72.44       63.11      4.57 o 
   2   6  10     1282.08     1287.05     17.93 o 
   4   6  10      220.96      233.60      8.74 o 
   6   6  10        1.74        5.69      3.93 o 
   8   6  10      815.80      736.67     21.19 o 
  10   6  10        0.02        2.63      5.44 o 
  12   6  10       36.19       45.58      6.16 o 
 -15   7  10       26.03       31.73     12.92 o 
 -13   7  10      394.65      411.35     17.98 o 
 -11   7  10        0.12        4.45      6.59 o 
  -9   7  10      624.27      603.44     26.44 o 
  -7   7  10     3287.54     3243.37     54.08 o 
  -5   7  10      983.45     1077.98     23.54 o 
  -3   7  10       31.77       54.06      6.52 o 
  -1   7  10      678.34      700.38     15.15 o 
   1   7  10       69.93       63.79      7.93 o 
   3   7  10       24.84        8.85      3.90 o 
   5   7  10       83.78       74.57      7.07 o 
   7   7  10      188.09      229.75     10.00 o 
   9   7  10       16.14       18.12      7.54 o 
 -12   8  10      155.52      198.52     13.97 o 
 -10   8  10     1026.14     1049.98     41.83 o 
  -8   8  10       38.46       41.10     12.75 o 
  -6   8  10      395.42      385.91     16.06 o 
  -4   8  10     1497.23     1477.52     31.05 o 
  -2   8  10       22.16       31.87      9.04 o 
   0   8  10      175.49      182.63      8.45 o 
   2   8  10        5.40        1.46      4.63 o 
   4   8  10       15.50       36.93     17.93 o 
 -23   1  11       48.28       59.33     12.64 o 
 -21   1  11       44.72       42.02     11.52 o 
 -19   1  11      282.20      298.31     16.28 o 
 -17   1  11      297.59      277.73     10.92 o 
 -15   1  11      352.76      387.89     17.79 o 
 -13   1  11      270.61      309.89     10.28 o 
 -11   1  11      160.15      160.29      9.98 o 
  -9   1  11     6755.27     6954.48     85.33 o 
  -7   1  11      587.74      626.31      9.35 o 
  -5   1  11     1799.08     1821.47     19.42 o 
  -3   1  11      284.73      269.45      6.88 o 
  -1   1  11      742.97      770.16     10.22 o 
   1   1  11    11172.01    11564.05    186.61 o 
   3   1  11     5136.04     4961.09    146.57 o 
   5   1  11       40.00       59.27      8.52 o 
   7   1  11       94.66       83.78      9.15 o 
   9   1  11        1.26        4.78      5.60 o 
  11   1  11      229.33      221.63     13.67 o 
  13   1  11       22.04       26.14      8.81 o 
  15   1  11       26.50        6.70      8.56 o 
 -24   2  11       24.74       20.44      7.07 o 
 -22   2  11      869.91      906.70     27.86 o 
 -20   2  11      370.75      406.86     19.55 o 
 -18   2  11      317.96      363.34     15.94 o 
 -16   2  11      282.12      329.98     14.43 o 
 -14   2  11       96.15       77.95      8.51 o 
 -12   2  11     1234.13     1330.10     22.69 o 
 -10   2  11     9505.66     9335.25    128.05 o 
  -8   2  11      472.89      521.33      9.23 o 
  -6   2  11       95.76       97.07      5.53 o 
  -4   2  11     6400.73     6472.07     71.39 o 
  -2   2  11     1578.34     1600.46     17.34 o 
   0   2  11      602.54      606.77     10.76 o 
   2   2  11     1308.76     1287.20     17.99 o 
   4   2  11     1137.25     1100.36     18.55 o 
   6   2  11     1883.31     1781.23     18.75 o 
   8   2  11      543.70      530.83     10.21 o 
  10   2  11        5.66       17.62      6.01 o 
  12   2  11        5.77        3.44      6.83 o 
  14   2  11       11.62       16.44      7.84 o 
  16   2  11      477.19      460.22     30.21 o 
 -23   3  11      578.15      593.63     26.50 o 
 -21   3  11       43.37       35.91     13.88 o 
 -19   3  11       33.95       27.09      8.18 o 
 -17   3  11      926.71     1003.31     24.94 o 
 -15   3  11       42.16       27.56      6.86 o 
 -13   3  11       38.91       44.24      6.44 o 
 -11   3  11     1541.73     1597.67     23.25 o 
  -9   3  11       31.27       33.52      4.25 o 
  -7   3  11     3121.63     3212.13     46.62 o 
  -5   3  11      818.24      765.59     17.79 o 
  -3   3  11     3763.86     3731.58     41.79 o 
  -1   3  11     4760.13     4421.07     44.89 o 
   1   3  11        0.03        3.53      2.93 o 
   3   3  11     1366.33     1416.37     12.13 o 
   5   3  11     2513.08     2765.46     58.00 o 
   7   3  11        1.71        3.68      2.60 o 
   9   3  11      122.60      117.56      6.33 o 
  11   3  11      265.50      351.79     13.37 o 
  13   3  11       31.36       49.63     18.49 o 
  15   3  11      194.23      222.20     18.47 o 
 -22   4  11        2.23        2.07      7.23 o 
 -20   4  11      110.80      111.92     14.35 o 
 -18   4  11      839.22      849.77     22.57 o 
 -16   4  11       13.18       10.35      6.41 o 
 -14   4  11       30.40       41.70      3.71 o 
 -12   4  11     3094.13     3153.31     40.55 o 
 -10   4  11       24.27       18.26      4.40 o 
  -8   4  11     1821.51     1686.30     23.79 o 
  -6   4  11        2.35        2.19      3.44 o 
  -4   4  11      685.83      763.23     10.31 o 
  -2   4  11     7907.30     7977.75     90.30 o 
   0   4  11      554.01      582.78      7.59 o 
   2   4  11      392.41      454.61      8.74 o 
   4   4  11       71.58       89.31      4.56 o 
   6   4  11      483.94      513.45      7.03 o 
   8   4  11      433.49      482.96     10.85 o 
  10   4  11       34.06       38.21      4.90 o 
  12   4  11       60.57       57.90      8.39 o 
  14   4  11      436.31      391.40     29.56 o 
 -19   5  11      195.00      210.40     16.28 o 
 -17   5  11       34.17       40.08     14.82 o 
 -15   5  11      575.33      439.60     56.89 o 
 -13   5  11        0.16       -1.64      5.17 o 
 -11   5  11      781.74      764.08     14.39 o 
  -9   5  11      870.60      802.95     28.13 o 
  -7   5  11        4.12        5.01      5.77 o 
  -5   5  11       26.05       34.03      4.21 o 
  -3   5  11      179.65      169.05     14.66 o 
  -1   5  11      348.41      394.08      9.34 o 
   1   5  11      551.95      540.64     10.12 o 
   3   5  11      322.33      357.36      7.57 o 
   5   5  11       26.10       36.84      3.00 o 
   7   5  11        8.71        6.13      3.43 o 
   9   5  11       27.23       35.22      5.63 o 
  11   5  11       42.31       55.40      5.44 o 
  13   5  11        0.21       -0.21      6.43 o 
 -18   6  11        6.53       14.81     13.31 o 
 -16   6  11      116.62      135.05     19.53 o 
 -14   6  11      227.74      241.18     21.91 o 
 -12   6  11      149.26      162.62     13.05 o 
 -10   6  11      381.33      357.00     19.77 o 
  -8   6  11       96.63       83.14      5.51 o 
  -6   6  11      603.63      613.13     10.75 o 
  -4   6  11      375.40      417.32      8.93 o 
  -2   6  11      319.48      285.93      8.27 o 
   0   6  11      627.56      669.78     12.67 o 
   2   6  11      162.00      148.11     12.11 o 
   4   6  11      558.83      640.82     15.70 o 
   6   6  11       34.15       18.62      3.98 o 
   8   6  11       40.76       19.05      4.57 o 
  10   6  11      143.64      156.76     10.44 o 
 -15   7  11       29.09       45.91     12.58 o 
 -13   7  11      136.40      134.41     12.52 o 
 -11   7  11      100.22      108.40     10.85 o 
  -9   7  11      821.10      798.07     21.41 o 
  -7   7  11       87.32       90.69      8.93 o 
  -5   7  11     1066.82     1103.61     21.59 o 
  -3   7  11        9.45       15.73      7.54 o 
  -1   7  11      900.38      890.10     33.30 o 
   1   7  11       10.98       15.78      5.66 o 
   3   7  11      159.06      152.58      9.79 o 
   5   7  11        0.10       -0.18      4.02 o 
   7   7  11       72.04       55.40      6.51 o 
 -12   8  11       31.00       16.07     12.91 o 
 -10   8  11      208.44      197.90     12.84 o 
  -8   8  11      234.57      265.86     14.18 o 
  -6   8  11        9.12        7.03      8.49 o 
  -4   8  11       66.28       94.00     10.53 o 
  -2   8  11      170.23      143.79     11.30 o 
   0   8  11      902.31      901.88     26.38 o 
   2   8  11      902.70      897.70     18.62 o 
   4   8  11       26.72       18.00      7.28 o 
 -24   0  12      130.92      129.96     18.21 o 
 -22   0  12      142.68      110.20     28.40 o 
 -20   0  12     2716.55     2622.43    122.83 o 
 -18   0  12     7489.82     7696.19    172.39 o 
 -16   0  12     1706.90     1768.05     38.06 o 
 -14   0  12     2561.74     2480.60     46.00 o 
 -12   0  12     5253.59     5214.09    104.51 o 
 -10   0  12       91.35      124.94     19.99 o 
  -8   0  12       46.82       32.17      9.20 o 
  -6   0  12    29593.22    29279.05    789.52 o 
  -4   0  12      884.44      890.08     11.98 o 
  -2   0  12      414.96      373.05      8.25 o 
   0   0  12    10949.96    10212.50   1011.83 o 
   2   0  12    18120.84    17535.83    597.10 o 
   4   0  12     5325.96     5388.08    145.74 o 
   6   0  12     3491.97     3299.47     87.44 o 
   8   0  12      272.55      346.44     21.65 o 
  10   0  12      972.72     1040.97     41.64 o 
  12   0  12       18.82       13.32     12.49 o 
  14   0  12        8.94       -5.00     12.49 o 
 -23   1  12       98.00      112.15     14.72 o 
 -21   1  12     2853.29     2884.20     56.34 o 
 -19   1  12     2039.09     2031.81     80.66 o 
 -17   1  12      229.49      247.14     14.78 o 
 -15   1  12      291.98      266.50     11.29 o 
 -13   1  12     2591.51     2584.54     35.33 o 
 -11   1  12     5737.18     5581.12     72.61 o 
  -9   1  12      127.49      123.63     12.26 o 
  -7   1  12      841.60      943.28     22.96 o 
  -5   1  12     8203.94     8298.85    105.61 o 
  -3   1  12     5411.22     5278.07     50.53 o 
  -1   1  12      641.64      622.43      6.53 o 
   1   1  12     5009.25     4779.01     63.74 o 
   3   1  12     4365.03     4387.06     81.83 o 
   5   1  12       95.62       99.73     11.19 o 
   7   1  12      123.62      130.15     14.12 o 
   9   1  12      176.33      176.89     11.86 o 
  11   1  12       75.09       66.71      8.78 o 
  13   1  12       70.27       66.14      9.74 o 
  15   1  12      289.92      259.63     15.48 o 
 -22   2  12     3163.31     3138.72     60.97 o 
 -20   2  12      758.63      812.81     27.29 o 
 -18   2  12       87.25       91.29      9.25 o 
 -16   2  12     5159.43     4931.44     75.23 o 
 -14   2  12     1001.27      918.85     17.84 o 
 -12   2  12       37.20       39.14      5.26 o 
 -10   2  12      130.71      185.39     11.66 o 
  -8   2  12       29.30       19.99      4.25 o 
  -6   2  12       64.10       68.65      6.86 o 
  -4   2  12    24512.07    23718.80    425.58 o 
  -2   2  12     7779.71     7394.51     88.26 o 
   0   2  12       48.90       44.32      2.70 o 
   2   2  12      918.66      868.87     16.96 o 
   4   2  12     2214.35     2317.35     39.75 o 
   6   2  12      142.75      160.07      3.46 o 
   8   2  12      680.75      621.48      8.49 o 
  10   2  12      309.19      385.59     25.33 o 
  12   2  12       28.59       25.73      8.67 o 
  14   2  12       30.40       30.02      9.83 o 
 -23   3  12      253.84      244.02     25.79 o 
 -21   3  12      141.94      193.22     25.85 o 
 -19   3  12     6605.30     6456.78    113.26 o 
 -17   3  12      227.60      286.66     15.01 o 
 -15   3  12      358.96      382.48     12.83 o 
 -13   3  12      205.34      221.28      9.81 o 
 -11   3  12       32.63       22.26      4.87 o 
  -9   3  12        3.18        5.82      4.00 o 
  -7   3  12     6265.23     6135.54     77.92 o 
  -5   3  12     3206.58     3220.81     37.30 o 
  -3   3  12      267.49      244.02      9.50 o 
  -1   3  12      665.52      714.43      9.18 o 
   1   3  12     6811.25     6800.92     74.84 o 
   3   3  12       53.21       75.06      4.11 o 
   5   3  12     1740.77     1740.37     17.81 o 
   7   3  12        2.39        1.34      2.95 o 
   9   3  12       94.19      106.41      4.80 o 
  11   3  12       94.13      101.58     10.39 o 
  13   3  12       65.02       80.15     10.20 o 
 -20   4  12     1916.83     1980.88     43.92 o 
 -18   4  12     3634.38     3557.10     68.27 o 
 -16   4  12       62.01       60.28      9.46 o 
 -14   4  12      631.15      664.88     13.36 o 
 -12   4  12      165.16      199.01      8.71 o 
 -10   4  12        0.48        3.57      4.85 o 
  -8   4  12     2663.42     2800.39     34.45 o 
  -6   4  12     1805.40     1789.64     23.35 o 
  -4   4  12        0.94        8.02      3.18 o 
  -2   4  12      579.40      589.17     11.95 o 
   0   4  12     3968.50     3895.68     46.63 o 
   2   4  12      238.08      291.47      5.12 o 
   4   4  12      805.08      856.44      9.98 o 
   6   4  12      104.23       93.09      3.63 o 
   8   4  12        1.27        4.62      3.40 o 
  10   4  12       41.34       31.44      4.24 o 
  12   4  12      179.77      170.52     51.63 o 
 -19   5  12       75.13       71.19     18.26 o 
 -17   5  12      419.20      458.09     26.93 o 
 -15   5  12     1888.91     1947.51     42.29 o 
 -13   5  12      343.13      332.56     15.87 o 
 -11   5  12      428.93      384.25      7.72 o 
  -9   5  12      495.90      504.73     11.22 o 
  -7   5  12       12.12       15.69      4.03 o 
  -5   5  12      198.72      181.21      8.63 o 
  -3   5  12    11018.83    10701.04    149.57 o 
  -1   5  12     1706.75     1757.86     21.86 o 
   1   5  12      627.61      688.79     20.79 o 
   3   5  12       18.93       29.11      5.64 o 
   5   5  12     2088.74     1983.47     19.80 o 
   7   5  12      130.33      107.57      3.70 o 
   9   5  12      370.95      397.11     14.56 o 
  11   5  12        6.14        7.92      4.21 o 
 -18   6  12      370.19      370.66     34.62 o 
 -16   6  12       12.11        5.27      9.68 o 
 -14   6  12     1075.31     1056.46     29.28 o 
 -12   6  12      122.03       99.05     12.85 o 
 -10   6  12      129.49      111.88      6.17 o 
  -8   6  12      253.49      244.38     19.20 o 
  -6   6  12      300.31      274.50     11.99 o 
  -4   6  12     1046.29      939.48     15.40 o 
  -2   6  12       26.92       30.49      5.47 o 
   0   6  12     2013.60     1888.29     29.50 o 
   2   6  12      620.11      585.35     17.75 o 
   4   6  12      784.51      738.93     11.51 o 
   6   6  12       23.84       21.31      5.85 o 
   8   6  12       56.78       53.33      8.45 o 
 -15   7  12       97.75      101.38     13.47 o 
 -13   7  12      670.23      688.77     23.14 o 
 -11   7  12       46.57       52.60     10.48 o 
  -9   7  12       27.91       26.62      7.20 o 
  -7   7  12      764.15      791.64     20.24 o 
  -5   7  12      813.70      794.99     18.06 o 
  -3   7  12       34.83       29.85      6.72 o 
  -1   7  12     2743.19     2595.28     57.40 o 
   1   7  12     3023.88     2997.30     57.93 o 
   3   7  12        3.87       -0.20      4.27 o 
   5   7  12      826.88      819.03     15.07 o 
 -10   8  12       56.31       60.18     10.10 o 
  -8   8  12      154.62      160.21     13.44 o 
  -6   8  12        1.26       -2.65      6.56 o 
  -4   8  12      453.54      399.12     15.44 o 
  -2   8  12      562.63      619.75     24.40 o 
   0   8  12      961.60      975.86     25.69 o 
 -23   1  13      484.62      508.86     21.44 o 
 -21   1  13       19.56       22.21      9.45 o 
 -19   1  13      183.82      213.64     15.84 o 
 -17   1  13     1110.80     1193.10     26.68 o 
 -15   1  13      332.70      353.99     12.37 o 
 -13   1  13     1720.91     1753.92     24.37 o 
 -11   1  13     2741.90     2696.85     40.87 o 
  -9   1  13    10651.44    10627.74    159.10 o 
  -7   1  13     1149.37     1229.10     14.03 o 
  -5   1  13      990.75     1027.90     10.83 o 
  -3   1  13        0.96        8.66      5.20 o 
  -1   1  13     1697.45     1554.97     18.47 o 
   1   1  13      364.18      300.30      6.36 o 
   3   1  13     3835.01     3755.54     73.31 o 
   5   1  13     3629.53     3743.13     76.26 o 
   7   1  13     2529.67     2538.69     65.31 o 
   9   1  13      124.55      119.69     12.91 o 
  11   1  13       45.09       77.30     11.73 o 
  13   1  13       14.07       16.77     10.19 o 
 -22   2  13      797.68      827.87     26.90 o 
 -20   2  13      204.13      227.85     20.34 o 
 -18   2  13      568.58      580.25     18.35 o 
 -16   2  13     1155.43     1156.80     28.19 o 
 -14   2  13       63.64       55.10      7.21 o 
 -12   2  13      109.06      129.74     10.65 o 
 -10   2  13       48.97       42.83      5.83 o 
  -8   2  13        0.48        1.79      3.19 o 
  -6   2  13     1322.14     1361.30     14.16 o 
  -4   2  13      143.61      139.54      5.36 o 
  -2   2  13     6795.75     6576.64     79.99 o 
   0   2  13       11.25        4.29      1.24 o 
   2   2  13      155.49      107.50      8.62 o 
   4   2  13      625.09      583.19     33.12 o 
   6   2  13     1367.45     1173.50     63.91 o 
   8   2  13       51.75       61.43     18.97 o 
  10   2  13       13.25        9.06      7.11 o 
  12   2  13       76.19       63.43      9.80 o 
  14   2  13       61.16       80.61     13.01 o 
 -21   3  13      791.80      796.65     54.21 o 
 -19   3  13      510.52      517.57     23.56 o 
 -17   3  13        4.83        5.01      6.84 o 
 -15   3  13     3268.49     3184.16     51.36 o 
 -13   3  13      573.06      509.23     16.71 o 
 -11   3  13     2811.62     2810.41     38.36 o 
  -9   3  13     3449.72     3480.81     37.53 o 
  -7   3  13     2478.75     2468.07     28.16 o 
  -5   3  13        5.82        7.86      3.38 o 
  -3   3  13      148.40      130.77      5.92 o 
  -1   3  13      153.79      178.49      6.30 o 
   1   3  13     2975.13     2989.42     32.87 o 
   3   3  13      619.34      657.72     16.78 o 
   5   3  13     1238.85     1235.49     17.57 o 
   7   3  13       74.45       93.70      6.29 o 
   9   3  13      679.61      734.79     20.96 o 
  11   3  13       16.52       40.24     11.37 o 
  13   3  13       29.39       44.53     10.94 o 
 -20   4  13       96.39      109.11     12.01 o 
 -18   4  13       22.80       20.57      9.78 o 
 -16   4  13       66.83       62.18      4.82 o 
 -14   4  13     1041.36     1078.36     22.23 o 
 -12   4  13     1260.95     1317.51     19.21 o 
 -10   4  13       76.92      108.51     10.58 o 
  -8   4  13       41.64       48.32      4.40 o 
  -6   4  13      372.81      366.46      8.04 o 
  -4   4  13       36.49       42.71      4.47 o 
  -2   4  13      166.95      168.95      5.69 o 
   0   4  13     2411.03     2554.93     25.10 o 
   2   4  13      877.07      792.18     12.85 o 
   4   4  13      876.37      928.74      9.35 o 
   6   4  13      469.76      431.76     10.36 o 
   8   4  13     1082.76     1093.20     17.77 o 
  10   4  13       77.00       77.80     13.83 o 
  12   4  13       14.63        2.25     10.79 o 
 -19   5  13        5.79       -4.57     10.17 o 
 -17   5  13      489.78      484.08     29.89 o 
 -15   5  13        8.86        5.84     10.29 o 
 -13   5  13     1596.99     1496.02     31.39 o 
 -11   5  13        1.75       -0.20      5.13 o 
  -9   5  13      255.52      234.82     18.28 o 
  -7   5  13      571.67      569.56     10.74 o 
  -5   5  13      104.61      112.20      6.22 o 
  -3   5  13       10.57        5.98      3.26 o 
  -1   5  13      642.32      672.03     13.41 o 
   1   5  13      226.34      260.48      6.38 o 
   3   5  13       45.99       36.48      4.26 o 
   5   5  13       16.61       13.90      3.92 o 
   7   5  13      906.35      964.12     20.29 o 
   9   5  13       29.36       11.47      7.60 o 
 -16   6  13       17.13       12.55      9.18 o 
 -14   6  13      215.35      207.68     20.39 o 
 -12   6  13      464.01      447.73     18.13 o 
 -10   6  13      595.86      529.54     35.25 o 
  -8   6  13        2.30        7.51      4.63 o 
  -6   6  13       27.08       27.50      4.66 o 
  -4   6  13        3.48        8.72      4.20 o 
  -2   6  13      235.13      241.74      9.52 o 
   0   6  13        1.21       -1.49      5.04 o 
   2   6  13     3378.74     3536.09     43.57 o 
   4   6  13     1797.03     1663.02     31.37 o 
   6   6  13      507.56      496.54     15.46 o 
   8   6  13       45.62       21.41      5.98 o 
 -13   7  13      385.09      424.48     25.53 o 
 -11   7  13       87.75       95.98     12.68 o 
  -9   7  13      800.43      742.38     23.61 o 
  -7   7  13       17.43        6.51      5.83 o 
  -5   7  13      305.14      339.25     12.50 o 
  -3   7  13       44.92       57.26      7.14 o 
  -1   7  13      134.56      176.04     13.25 o 
   1   7  13      750.86      693.62     19.96 o 
   3   7  13        7.98        4.76      4.29 o 
   5   7  13      274.04      288.64     23.32 o 
  -8   8  13        3.43       14.36     10.60 o 
  -6   8  13      612.77      586.06     19.04 o 
  -4   8  13      143.59      141.67     11.02 o 
  -2   8  13      241.40      250.70     18.44 o 
 -22   0  14      134.90      146.17     16.41 o 
 -20   0  14       57.29       59.74     11.80 o 
 -18   0  14    10875.06    10790.71    279.91 o 
 -16   0  14        3.47        7.80     15.01 o 
 -14   0  14      169.96      136.02     18.60 o 
 -12   0  14     5312.10     5146.99    100.72 o 
 -10   0  14     5777.61     6110.58    128.25 o 
  -8   0  14    13047.67    12857.42    275.91 o 
  -6   0  14     7885.28     7615.77    171.55 o 
  -4   0  14       73.76       66.13      6.40 o 
  -2   0  14     7715.15     7456.49    100.60 o 
   0   0  14     4740.70     4840.11    129.08 o 
   2   0  14       29.74       41.64     22.49 o 
   4   0  14      651.56      566.29     47.47 o 
   6   0  14      322.98      330.61     24.98 o 
   8   0  14       13.39       14.16     13.32 o 
  10   0  14     1225.41     1355.76     55.80 o 
  12   0  14       31.60       27.48     14.99 o 
 -23   1  14      377.31      392.52     16.96 o 
 -21   1  14      275.74      295.20     17.31 o 
 -19   1  14       26.72       21.93      7.99 o 
 -17   1  14      116.41      127.65     10.37 o 
 -15   1  14     5094.68     5187.20     74.21 o 
 -13   1  14     3461.41     3404.88     47.58 o 
 -11   1  14      391.55      403.06     12.98 o 
  -9   1  14      649.11      696.85     13.68 o 
  -7   1  14     4778.12     4567.77     50.76 o 
  -5   1  14     3790.30     3508.93     35.71 o 
  -3   1  14     3642.65     3529.30     32.31 o 
  -1   1  14     1183.85     1193.11     18.91 o 
   1   1  14     1936.35     1869.29     38.26 o 
   3   1  14      312.31      290.66     15.31 o 
   5   1  14     5414.12     5641.08    134.58 o 
   7   1  14     1419.21     1481.74     65.79 o 
   9   1  14      420.70      431.39     21.24 o 
  11   1  14        0.26        4.44      8.77 o 
  13   1  14       95.44      126.60     15.53 o 
 -22   2  14      119.97      111.42     12.74 o 
 -20   2  14      508.09      485.60     17.46 o 
 -18   2  14       38.29       34.78      7.49 o 
 -16   2  14     8809.32     8479.74    145.19 o 
 -14   2  14     2870.12     2904.71     42.08 o 
 -12   2  14      546.13      544.32     21.76 o 
 -10   2  14      923.56      932.04     19.59 o 
  -8   2  14      560.04      562.20     12.98 o 
  -6   2  14      352.78      371.53      7.11 o 
  -4   2  14        5.58       17.43      9.36 o 
  -2   2  14       19.98       15.70      2.43 o 
   0   2  14       36.57       31.08      3.65 o 
   2   2  14     1169.11     1089.95     69.76 o 
   4   2  14     3560.86     2808.32     27.93 o 
   6   2  14       22.40       21.68     17.05 o 
   8   2  14     1650.49     1717.26     49.50 o 
  10   2  14       24.61       26.36     11.24 o 
  12   2  14        3.34        4.33      9.00 o 
 -21   3  14       80.68       80.86     11.57 o 
 -19   3  14     2284.46     2280.79     47.60 o 
 -17   3  14     1009.51      902.86     25.68 o 
 -15   3  14      768.86      712.02     22.96 o 
 -13   3  14     1084.85     1055.81     20.67 o 
 -11   3  14     2060.53     2057.49     25.61 o 
  -9   3  14        0.02       -3.15      3.15 o 
  -7   3  14      498.11      473.79     11.20 o 
  -5   3  14      143.06      143.82      8.77 o 
  -3   3  14        2.44        3.43      2.21 o 
  -1   3  14     1589.49     1609.60     20.14 o 
   1   3  14      142.77      137.33     10.57 o 
   3   3  14      223.06      188.63      5.05 o 
   5   3  14       25.34       46.93      7.21 o 
   7   3  14      526.81      600.02     28.04 o 
   9   3  14       20.91       37.06     13.74 o 
  11   3  14      655.09      639.03     25.45 o 
 -20   4  14     1261.60     1309.78     30.72 o 
 -18   4  14     1698.89     1680.11     34.64 o 
 -16   4  14      908.86      924.87     19.55 o 
 -14   4  14        0.22        2.17      3.96 o 
 -12   4  14     3612.34     3665.11     52.10 o 
 -10   4  14       82.59       85.92      5.84 o 
  -8   4  14     1074.59     1135.14     18.74 o 
  -6   4  14       29.75       47.36      4.78 o 
  -4   4  14        4.23        8.02      3.26 o 
  -2   4  14      535.23      521.79     13.79 o 
   0   4  14      322.36      337.97      8.06 o 
   2   4  14      358.41      404.99      5.87 o 
   4   4  14       77.32       89.18      5.95 o 
   6   4  14      120.99      119.38      7.01 o 
   8   4  14     1328.56     1317.85     40.90 o 
  10   4  14       55.78       38.31     12.96 o 
 -19   5  14       10.09        1.70      8.38 o 
 -17   5  14      726.98      731.23     30.02 o 
 -15   5  14     4588.33     4385.71     85.23 o 
 -13   5  14     1175.75     1116.31     28.74 o 
 -11   5  14     1462.78     1415.17     23.56 o 
  -9   5  14       12.24       11.29      4.07 o 
  -7   5  14       28.07       36.11      4.59 o 
  -5   5  14      305.03      278.13     12.74 o 
  -3   5  14       12.53       11.73      3.38 o 
  -1   5  14        5.44        8.51      4.03 o 
   1   5  14      840.79      877.33     14.03 o 
   3   5  14     2593.30     2429.60     63.84 o 
   5   5  14       64.49       44.80      5.97 o 
   7   5  14      913.55      915.25     24.52 o 
   9   5  14      464.33      314.54    185.29 o 
 -16   6  14      593.44      633.98     27.83 o 
 -14   6  14        9.31        8.10      9.59 o 
 -12   6  14     1220.44     1216.67     40.29 o 
 -10   6  14       98.08       79.70      5.72 o 
  -8   6  14       86.30      117.56      5.81 o 
  -6   6  14      307.05      293.04     10.34 o 
  -4   6  14       90.01       67.49      6.21 o 
  -2   6  14      313.49      294.12      8.76 o 
   0   6  14      642.25      604.72     17.00 o 
   2   6  14       28.76       32.48      4.80 o 
   4   6  14     2022.23     2094.97     55.82 o 
   6   6  14      234.06      252.19     12.60 o 
 -13   7  14      446.10      483.54     33.05 o 
 -11   7  14     2910.18     2797.86     58.01 o 
  -9   7  14      417.69      438.31     19.12 o 
  -7   7  14      819.97      778.72     25.92 o 
  -5   7  14       49.52       38.75     10.69 o 
  -3   7  14      347.26      392.30     15.28 o 
  -1   7  14      654.96      579.32     14.92 o 
   1   7  14      963.66      960.07     24.10 o 
   3   7  14      133.22      138.24     18.32 o 
 -21   1  15       17.95       27.52     10.47 o 
 -19   1  15        1.60        8.48      7.08 o 
 -17   1  15      284.81      262.08     18.39 o 
 -15   1  15      954.91      954.18     22.32 o 
 -13   1  15     2820.94     2813.09     44.29 o 
 -11   1  15     2140.63     2088.51     30.59 o 
  -9   1  15     2102.62     2032.06     29.83 o 
  -7   1  15     5659.15     5487.65     65.83 o 
  -5   1  15      116.57      125.02      8.05 o 
  -3   1  15      477.38      475.69      5.93 o 
  -1   1  15      314.11      278.51      8.16 o 
   1   1  15     1061.81     1054.93     25.91 o 
   3   1  15      306.56      333.24     15.90 o 
   5   1  15      135.75      177.75     18.00 o 
   7   1  15      478.95      499.29     22.97 o 
   9   1  15     1108.17     1138.98     35.59 o 
  11   1  15       15.41       41.20     12.32 o 
 -22   2  15      444.64      476.57     21.81 o 
 -20   2  15      295.54      333.61     16.96 o 
 -18   2  15       95.49       95.73     10.38 o 
 -16   2  15      263.68      299.66     24.52 o 
 -14   2  15     1883.26     1865.54     31.87 o 
 -12   2  15       29.26       43.81      7.79 o 
 -10   2  15      308.53      381.10     13.10 o 
  -8   2  15        1.38        2.58      3.16 o 
  -6   2  15     7701.58     7576.34     86.67 o 
  -4   2  15       10.31       11.74      3.47 o 
  -2   2  15      158.20      150.60      8.23 o 
   0   2  15        8.36       15.31      4.38 o 
   2   2  15      475.60      377.93     26.97 o 
   4   2  15      280.97      222.86     24.15 o 
   6   2  15      166.90      126.31     22.88 o 
   8   2  15      528.31      547.82     23.53 o 
  10   2  15      793.43      824.77     30.81 o 
 -21   3  15        4.60       11.82      9.11 o 
 -19   3  15      108.50      111.86     13.70 o 
 -17   3  15      726.79      693.27     20.67 o 
 -15   3  15        0.39        8.05      7.68 o 
 -13   3  15        2.96        8.35      5.32 o 
 -11   3  15     1257.05     1204.21     21.61 o 
  -9   3  15     6874.03     6811.66     97.71 o 
  -7   3  15       48.43       41.63      5.77 o 
  -5   3  15      149.14      141.90      6.68 o 
  -3   3  15       91.56      109.19      6.50 o 
  -1   3  15      294.82      289.77      5.54 o 
   1   3  15     1729.60     1740.05     25.12 o 
   3   3  15        4.48       -0.19      2.71 o 
   5   3  15      336.69      331.89     29.98 o 
   7   3  15     1003.58     1049.01     37.89 o 
   9   3  15       82.57      107.43     23.32 o 
 -20   4  15       35.59       31.47      9.95 o 
 -18   4  15      105.04       86.53      8.09 o 
 -16   4  15      710.57      700.80     16.59 o 
 -14   4  15       13.47       11.07      5.08 o 
 -12   4  15     3076.08     2992.03     43.59 o 
 -10   4  15      834.33      822.81     17.65 o 
  -8   4  15     1617.67     1598.81     23.67 o 
  -6   4  15        7.30        3.68      3.74 o 
  -4   4  15     1920.20     1969.81     25.02 o 
  -2   4  15      139.87      131.61      6.42 o 
   0   4  15       50.78       50.22      3.63 o 
   2   4  15      108.42      140.11     13.69 o 
   4   4  15      482.21      504.83      9.77 o 
   6   4  15      853.29      981.01     74.95 o 
   8   4  15      619.95      658.73     42.47 o 
 -17   5  15        2.89        0.28      7.79 o 
 -15   5  15      470.36      471.85     26.91 o 
 -13   5  15       25.88       22.09      6.00 o 
 -11   5  15       51.60       70.14     20.07 o 
  -9   5  15       58.40       81.85      6.50 o 
  -7   5  15      642.34      637.78     13.93 o 
  -5   5  15      227.50      193.82      8.60 o 
  -3   5  15       14.02       27.22      3.75 o 
  -1   5  15       65.16       72.98      4.13 o 
   1   5  15        2.53        6.96      3.09 o 
   3   5  15      973.50     1041.21     41.43 o 
   5   5  15       12.33       32.77      6.69 o 
   7   5  15      349.23      349.77     29.98 o 
 -14   6  15      224.96      197.97     31.85 o 
 -12   6  15       38.91       39.18     11.09 o 
 -10   6  15     3361.12     3247.13     70.91 o 
  -8   6  15     2635.48     2474.14     36.07 o 
  -6   6  15       34.80       34.61      5.79 o 
  -4   6  15       57.44       71.93      6.01 o 
  -2   6  15      206.06      224.60      6.97 o 
   0   6  15        4.92        2.63      4.49 o 
   2   6  15      183.99      202.41     13.51 o 
   4   6  15      649.56      607.63     17.12 o 
 -11   7  15      209.54      233.68     19.01 o 
  -9   7  15        7.26       11.10      7.51 o 
  -7   7  15      173.74      150.92     14.18 o 
  -5   7  15       15.49       14.79      5.06 o 
  -3   7  15      261.93      271.00     10.46 o 
  -1   7  15        6.84        9.39      6.33 o 
 -22   0  16      264.07      287.47     25.40 o 
 -20   0  16       33.48       55.78     15.38 o 
 -18   0  16     1969.77     2012.47     47.67 o 
 -16   0  16      746.21      711.59     22.99 o 
 -14   0  16      366.67      387.13     15.40 o 
 -12   0  16     7688.30     7546.87    158.98 o 
 -10   0  16     1061.90     1063.93     21.34 o 
  -8   0  16      150.71      146.96      6.60 o 
  -6   0  16      453.70      427.80     10.27 o 
  -4   0  16     1734.97     1711.61     25.19 o 
  -2   0  16     7683.27     6869.94    339.30 o 
   0   0  16        2.75        0.00      8.33 o 
   2   0  16       55.12       49.97     14.16 o 
   4   0  16      270.95      291.47     22.49 o 
   6   0  16       18.54       10.83     13.32 o 
   8   0  16     1920.54     1936.21     74.12 o 
  10   0  16      341.66      383.08     32.48 o 
 -21   1  16       66.19       49.24     10.58 o 
 -19   1  16      154.05      194.46     11.59 o 
 -17   1  16      286.88      334.99     14.64 o 
 -15   1  16     1575.71     1602.85     34.39 o 
 -13   1  16        7.23       13.65      5.57 o 
 -11   1  16     1667.29     1626.96     22.93 o 
  -9   1  16      800.96      777.40     15.13 o 
  -7   1  16     2507.41     2470.19     24.24 o 
  -5   1  16     1372.74     1454.85     21.57 o 
  -3   1  16     4304.84     4337.27     44.35 o 
  -1   1  16       61.09       59.01      2.80 o 
   1   1  16      902.48      864.59     29.64 o 
   3   1  16       63.15       56.26     12.41 o 
   5   1  16      291.43      310.02     17.67 o 
   7   1  16       49.25       37.97     11.47 o 
   9   1  16        2.98        6.49      9.70 o 
 -20   2  16      143.94      132.88     10.90 o 
 -18   2  16      135.64      145.10     10.40 o 
 -16   2  16       46.28       65.42      7.23 o 
 -14   2  16     1041.89     1008.43     19.84 o 
 -12   2  16      848.24      897.95     24.04 o 
 -10   2  16     2535.50     2466.44     27.19 o 
  -8   2  16     1573.86     1574.84     18.31 o 
  -6   2  16      525.86      523.49     11.62 o 
  -4   2  16     9000.91     8834.73    123.70 o 
  -2   2  16      256.70      281.96      9.93 o 
   0   2  16        0.54       -0.61      3.59 o 
   2   2  16        1.56       13.74      8.24 o 
   4   2  16       59.37       45.21     18.54 o 
   6   2  16       52.52       51.73     18.74 o 
   8   2  16      154.27      185.71     44.14 o 
  10   2  16      111.20      102.61     15.53 o 
 -19   3  16       31.77       37.03     10.83 o 
 -17   3  16      304.84      292.71     12.28 o 
 -15   3  16       60.59       67.85      6.97 o 
 -13   3  16     1581.62     1626.12     21.34 o 
 -11   3  16     1994.14     2014.89     26.25 o 
  -9   3  16     2372.25     2384.83     33.96 o 
  -7   3  16      455.97      473.34     10.51 o 
  -5   3  16      956.26      941.56     12.98 o 
  -3   3  16      363.03      397.43      7.43 o 
  -1   3  16     2317.78     2406.14     22.97 o 
   1   3  16      199.32      208.45      9.79 o 
   3   3  16       31.81       29.44     11.46 o 
   5   3  16      172.76      194.18     20.40 o 
   7   3  16      242.08      239.01     27.48 o 
   9   3  16       20.40       14.16     29.98 o 
 -18   4  16      179.21      180.31     11.70 o 
 -16   4  16       18.12       20.20      4.81 o 
 -14   4  16       53.02       50.51      6.69 o 
 -12   4  16     1032.31      967.29     18.83 o 
 -10   4  16      598.86      590.42     12.38 o 
  -8   4  16     1002.87      968.91     17.19 o 
  -6   4  16       24.61       35.93      3.90 o 
  -4   4  16      256.47      339.18      6.74 o 
  -2   4  16       19.37       23.69      3.65 o 
   0   4  16      924.91      932.32     21.45 o 
   2   4  16      313.43      360.27     11.81 o 
   4   4  16      216.86      293.14     25.82 o 
   6   4  16     1361.79     1255.00     89.11 o 
 -17   5  16      171.34      215.83     36.74 o 
 -15   5  16      291.08      305.15     33.48 o 
 -13   5  16       46.82       38.87      7.50 o 
 -11   5  16        7.86        9.17      4.57 o 
  -9   5  16     3192.24     3056.10     41.98 o 
  -7   5  16       19.12       16.71      7.32 o 
  -5   5  16     4361.31     4318.89     52.35 o 
  -3   5  16      255.33      260.89      7.46 o 
  -1   5  16       20.56       11.79      3.82 o 
   1   5  16      601.12      602.29     18.41 o 
   3   5  16        5.63       10.25      5.84 o 
   5   5  16       75.18       74.95     18.32 o 
 -14   6  16        0.88       -5.03      7.60 o 
 -12   6  16      410.06      371.15     22.77 o 
 -10   6  16      114.65       99.29      6.51 o 
  -8   6  16     2976.05     2818.93     41.32 o 
  -6   6  16       49.79       52.88      6.14 o 
  -4   6  16      626.24      628.36     11.83 o 
  -2   6  16      310.81      284.78     11.07 o 
   0   6  16      381.34      411.93     20.67 o 
   2   6  16        0.29       -7.57      8.86 o 
 -21   1  17      109.65       84.02     10.38 o 
 -19   1  17      685.21      703.86     18.43 o 
 -17   1  17        0.17        7.83      5.72 o 
 -15   1  17       57.35       45.54      6.21 o 
 -13   1  17      192.50      209.22     15.39 o 
 -11   1  17     1079.97     1052.50     18.64 o 
  -9   1  17      777.79      772.01     14.42 o 
  -7   1  17     2192.18     2205.44     23.97 o 
  -5   1  17     1966.84     2098.42     22.02 o 
  -3   1  17     2204.20     2222.77     22.48 o 
  -1   1  17      127.40      158.29     16.60 o 
   1   1  17       16.58        8.10      8.52 o 
   3   1  17        8.90       10.83      8.83 o 
   5   1  17      135.48      164.69     22.49 o 
   7   1  17       58.06       52.43     12.65 o 
   9   1  17        2.57        7.23     10.29 o 
 -20   2  17      207.33      234.73     13.26 o 
 -18   2  17       17.00       15.57      6.63 o 
 -16   2  17      833.12      801.24     31.58 o 
 -14   2  17      503.73      507.65     15.52 o 
 -12   2  17      310.74      276.77     17.19 o 
 -10   2  17     1217.75     1286.28     18.86 o 
  -8   2  17      347.94      351.06     10.53 o 
  -6   2  17      874.00      871.08     12.47 o 
  -4   2  17     2527.09     2585.09     31.34 o 
  -2   2  17      465.55      500.41     14.30 o 
   0   2  17        2.19        6.38      9.61 o 
   2   2  17      936.24      975.93     39.97 o 
   4   2  17       32.50       26.23     10.01 o 
   6   2  17       18.04       16.18     11.84 o 
   8   2  17        3.62       10.83     27.48 o 
 -19   3  17      114.36      102.36     10.95 o 
 -17   3  17       14.06       19.19      9.58 o 
 -15   3  17       20.32       24.04      6.73 o 
 -13   3  17     1304.07     1357.17     24.89 o 
 -11   3  17      639.34      636.91     11.98 o 
  -9   3  17      255.16      259.48     13.84 o 
  -7   3  17     1315.79     1333.35     19.15 o 
  -5   3  17     1839.36     1743.57     22.50 o 
  -3   3  17        3.42       15.22      2.48 o 
  -1   3  17      442.93      477.16     19.08 o 
   1   3  17      536.68      459.25     35.62 o 
   3   3  17       19.34        3.75      8.24 o 
   5   3  17      589.45      559.63     35.81 o 
   7   3  17       20.38        5.00     14.16 o 
 -18   4  17      217.46      250.86     13.82 o 
 -16   4  17       31.78       30.33      7.56 o 
 -14   4  17      774.34      762.88     16.36 o 
 -12   4  17       35.63       30.89      5.10 o 
 -10   4  17       82.46       84.54      7.60 o 
  -8   4  17      598.00      591.65     14.63 o 
  -6   4  17     4927.47     4942.46     60.80 o 
  -4   4  17      213.69      192.08      6.61 o 
  -2   4  17       65.95       59.41     10.21 o 
   0   4  17      155.67      180.50     11.52 o 
   2   4  17      115.41      125.75     19.15 o 
   4   4  17      379.03      367.26     30.81 o 
 -15   5  17       11.18       20.60      9.86 o 
 -13   5  17      120.11      104.82      7.14 o 
 -11   5  17       45.17       44.69      5.61 o 
  -9   5  17      323.44      345.18     15.99 o 
  -7   5  17       38.05       47.33      5.80 o 
  -5   5  17     1522.25     1560.66     23.35 o 
  -3   5  17      507.50      443.64      9.64 o 
  -1   5  17       99.14       89.99      9.80 o 
   1   5  17       44.03       65.22      8.93 o 
   3   5  17        2.69       -3.33     20.82 o 
 -10   6  17       66.18       49.07      5.86 o 
  -8   6  17     1092.23     1109.51     20.74 o 
  -6   6  17      854.24      792.13     14.54 o 
  -4   6  17      205.86      214.04      8.91 o 
  -2   6  17       36.50        8.21     12.32 o 
 -20   0  18     1287.72     1266.61     39.80 o 
 -18   0  18       17.78       19.99      9.20 o 
 -16   0  18       13.00        8.68      9.99 o 
 -14   0  18      459.42      536.37     22.40 o 
 -12   0  18       50.35       45.23     12.60 o 
 -10   0  18     1350.14     1225.73     22.99 o 
  -8   0  18      216.24      244.16     17.07 o 
  -6   0  18        0.10       -1.76      3.29 o 
  -4   0  18      124.33      142.06     11.86 o 
  -2   0  18      570.54      619.59     34.14 o 
   0   0  18     6434.08     6565.63    207.36 o 
   2   0  18       30.53       24.98     14.99 o 
   4   0  18        0.81        1.67     12.49 o 
   6   0  18      410.22      398.07     32.48 o 
 -19   1  18        2.03        2.93      7.46 o 
 -17   1  18       47.13       46.91      8.02 o 
 -15   1  18     1760.51     1738.53     31.01 o 
 -13   1  18      322.72      297.33      9.18 o 
 -11   1  18      123.27      127.11      6.36 o 
  -9   1  18     1913.85     1904.62     23.35 o 
  -7   1  18     1405.99     1416.26     15.82 o 
  -5   1  18      218.15      242.93      8.19 o 
  -3   1  18       29.85       20.47      3.23 o 
  -1   1  18     1075.22     1066.16     38.45 o 
   1   1  18     1602.06     1576.85     50.17 o 
   3   1  18      652.54      583.11     31.27 o 
   5   1  18       22.35       24.27     14.36 o 
   7   1  18      203.17      249.83     29.15 o 
 -18   2  18     1055.82     1048.15     27.86 o 
 -16   2  18     1534.62     1566.29     37.74 o 
 -14   2  18       28.63       27.85      6.47 o 
 -12   2  18       93.50       68.51      5.80 o 
 -10   2  18      123.51      118.67      6.08 o 
  -8   2  18     1416.64     1396.90     16.42 o 
  -6   2  18        1.18        3.40      3.48 o 
  -4   2  18     1065.65     1069.47     14.13 o 
  -2   2  18       73.65      103.37      8.20 o 
   0   2  18       52.60       64.93     12.06 o 
   2   2  18     2333.32     2569.25     64.46 o 
   4   2  18     1391.04     1408.25     42.39 o 
   6   2  18      200.34      209.03     46.64 o 
 -17   3  18      248.70      237.82     11.80 o 
 -15   3  18        0.11        7.91      5.21 o 
 -13   3  18     1424.20     1402.67     19.59 o 
 -11   3  18       55.26       55.72     10.49 o 
  -9   3  18       32.58       41.40      6.25 o 
  -7   3  18        0.26       10.99      4.81 o 
  -5   3  18      421.18      373.14     11.15 o 
  -3   3  18      154.59      152.36      7.46 o 
  -1   3  18     3809.08     3962.10     90.15 o 
   1   3  18      533.37      493.01     32.48 o 
   3   3  18       59.49       37.48     15.82 o 
   5   3  18        0.51        0.83     12.49 o 
 -16   4  18      134.90      118.04      8.83 o 
 -14   4  18       38.48       31.98      6.97 o 
 -12   4  18       96.53       94.92      7.59 o 
 -10   4  18       90.70      105.30     10.58 o 
  -8   4  18        5.20        4.72      5.19 o 
  -6   4  18     2883.42     2734.16     30.86 o 
  -4   4  18      509.34      439.27     12.57 o 
  -2   4  18     3126.90     3046.73     47.07 o 
   0   4  18      673.42      718.69     37.48 o 
   2   4  18      119.72      125.75     19.99 o 
 -13   5  18      119.39      121.87      8.64 o 
 -11   5  18       51.87       55.04     10.26 o 
  -9   5  18       26.60       27.90      4.97 o 
  -7   5  18      530.04      499.15     13.94 o 
  -5   5  18     1107.45     1089.87     17.61 o 
  -3   5  18     1095.29     1233.28     34.02 o 
  -1   5  18        0.95       -0.48      6.00 o 
 -19   1  19      335.85      366.92     18.32 o 
 -17   1  19     1186.26     1150.71     27.38 o 
 -15   1  19      100.93       94.02      9.73 o 
 -13   1  19      344.48      346.32     12.38 o 
 -11   1  19       53.15       61.42      5.61 o 
  -9   1  19       29.70       16.60      4.23 o 
  -7   1  19       68.32       76.75      3.69 o 
  -5   1  19      822.70      800.44     12.92 o 
  -3   1  19        3.98        4.60      7.93 o 
  -1   1  19      722.96      702.70     32.48 o 
   1   1  19      587.00      598.37     26.79 o 
   3   1  19       94.20       89.59     15.60 o 
   5   1  19      129.08      149.11     21.74 o 
 -18   2  19       78.05       77.45     10.74 o 
 -16   2  19       68.95       44.41      7.48 o 
 -14   2  19      396.49      380.81     11.89 o 
 -12   2  19       65.42       53.82      5.20 o 
 -10   2  19     1238.36     1249.02     20.19 o 
  -8   2  19      238.22      268.95      9.01 o 
  -6   2  19      335.87      337.21     11.54 o 
  -4   2  19       39.66       35.07     12.77 o 
  -2   2  19       81.03      111.10     12.91 o 
   0   2  19      166.58      166.44     26.65 o 
   2   2  19        7.54        7.77     10.88 o 
   4   2  19      500.66      498.00     37.48 o 
 -17   3  19       85.04       79.66      8.41 o 
 -15   3  19      163.90      166.03     10.97 o 
 -13   3  19      313.34      341.88     11.59 o 
 -11   3  19      782.19      771.39     16.27 o 
  -9   3  19      156.19      147.24      7.39 o 
  -7   3  19       41.86       33.28      5.39 o 
  -5   3  19        0.07       -5.55      6.21 o 
  -3   3  19     4564.64     4232.01    190.05 o 
  -1   3  19      235.52      240.16     23.32 o 
   1   3  19       48.88       47.47     29.15 o 
   3   3  19       50.54       61.63     31.65 o 
 -14   4  19       32.70       28.64      8.08 o 
 -12   4  19        1.93       11.42      4.98 o 
 -10   4  19      202.97      213.01     11.30 o 
  -8   4  19      129.86      154.06     17.79 o 
  -6   4  19        1.97        4.26      3.69 o 
  -4   4  19      447.52      440.13     13.73 o 
  -2   4  19      130.50       86.61     29.98 o 
   0   4  19        7.43       19.99     14.16 o 
  -9   5  19      256.02      269.88     13.40 o 
  -7   5  19       47.30       55.14      5.36 o 
  -5   5  19       65.41       77.91     10.05 o 
 -16   0  20      135.76      175.89     41.22 o 
 -14   0  20     1440.73     1485.96     41.80 o 
 -12   0  20     5629.98     5623.49    119.26 o 
 -10   0  20      238.91      249.91      9.99 o 
  -8   0  20      488.31      477.36     12.60 o 
  -6   0  20      257.76      266.49     23.32 o 
  -2   0  20      275.45      318.12     25.82 o 
   0   0  20       17.14       23.32     14.99 o 
   2   0  20        0.66        7.50     14.99 o 
 -17   1  20     2683.29     2556.92     45.94 o 
 -15   1  20      331.44      351.93     15.29 o 
 -13   1  20      485.51      526.74     12.36 o 
 -11   1  20      120.41      136.18     17.37 o 
  -9   1  20     1516.90     1557.68     22.02 o 
  -7   1  20      965.96      983.33     16.72 o 
  -5   1  20       19.60       33.73     10.01 o 
  -3   1  20       79.41       67.83     11.47 o 
  -1   1  20       21.95       17.88     12.32 o 
   1   1  20       13.77        9.61     12.41 o 
 -16   2  20     1510.81     1521.52     31.84 o 
 -14   2  20      303.25      307.24     11.10 o 
 -12   2  20       64.95       44.44      6.22 o 
 -10   2  20     2602.19     2653.58     31.10 o 
  -8   2  20      842.84      807.50     14.36 o 
  -6   2  20      148.21      165.18      9.28 o 
  -2   2  20       13.10        6.25     15.28 o 
   0   2  20      453.21      415.52     38.54 o 
   2   2  20     1295.88     1291.64     59.96 o 
 -13   3  20     1291.80     1244.78     24.51 o 
 -11   3  20      302.81      327.87     12.35 o 
  -9   3  20      216.39      212.56      9.14 o 
  -7   3  20       52.19       61.86      9.14 o 
  -5   3  20        0.95        9.22      8.03 o 
  -3   3  20       95.81      104.14     16.39 o 
  -1   3  20      306.87      300.63     25.82 o 
 -10   4  20      524.27      533.39     14.66 o 
  -8   4  20       56.49       78.06      6.91 o 
  -6   4  20     1016.11      971.85     23.76 o 
 -15   1  21      541.66      501.49     14.13 o 
 -13   1  21       12.77        3.67      6.20 o 
 -11   1  21       91.41       66.45      6.31 o 
  -9   1  21       46.97       90.39     11.79 o 
  -7   1  21     1089.28     1150.76     36.97 o 
  -5   1  21      550.65      523.90     23.21 o 
  -3   1  21        0.21       -5.27     11.46 o 
  -1   1  21       10.65       13.74     10.60 o 
 -12   2  21       31.98       24.26      5.14 o 
 -10   2  21      349.43      353.77     11.08 o 
  -8   2  21      403.06      429.94     13.24 o 
  -6   2  21        5.69       17.11     10.19 o 
  -4   2  21       58.02       62.32     12.32 o 
  -2   2  21      164.93      205.24     16.71 o 
 -11   3  21      310.21      334.83     12.94 o 
  -9   3  21        4.62        0.70      5.66 o 
  -7   3  21      155.42      130.38     10.78 o 
  -5   3  21      271.78      294.24     19.19 o 
 -10   0  22       34.93       50.80     16.66 o 
  -8   0  22      628.90      637.91     38.31 o 
  -6   0  22     3991.21     3815.79    136.58 o 
  -9   1  22     1307.53     1370.21     50.21 o 
  -7   1  22       16.31       16.17     11.14 o 
                                                 
